# Supplementary material for: Tracing a protein’s folding pathway over evolutionary time using ancestral sequence reconstruction and hydrogen exchange
Source: eLife. 2018 Sep 11;7:e38369. doi: 10.7554/eLife.38369 (PMC6158009; doi:10.7554/eLife.38369)
Supplement: Figure 2—source data 1. [file elife-38369-fig2-data1.xlsx]

## Sheet: Figure 2
Figure 2- Source Data
Start	End	Charge	Name	Sequence	0.001	0.013	0.021	0.04	0.077	0.373	1	5	20	Folded
1	8	[3;2;1]	Residues: 1-8	MNPSPRKR	0.0791297	0.0292768	0.0532375	0.0625573	0.079718	0.0878351	0.0963289	0.122281	0.0339031	0.529252
1	11	[2;3]	Residues: 1-11	MNPSPRKRVAL	0.0637175	0.0641066	0.148298	0.110397	0.159448	0.132182	0.213161	0.217	0.281637	0.613633
1	29	[4;3;2]	Residues: 1-29	MNPSPRKRVALFTDGAALGNPGPGGWAAL	0.129875	0.079808	0.11277	0.12058	0.13971	0.185026	0.171258	0.396091	0.229102	0.593855
12	26	[2;1]	Residues: 12-26	FTDGAALGNPGPGGW	0.0771429	0.0162958	0.0318949	0.0541667	0.0496758	0.0449991	0.0481875	0.0554015	0.0977227	0.278408
15	29	[2;1]	Residues: 15-29	GAALGNPGPGGWAAL	0.173177	0.0900671	0.102569	0.133326	0.117328	0.0736215	0.0672682	0.09595	0.117121	0.357258
27	37	[3;2]	Residues: 27-37	AALLRFHAHEK	0.0584087	0.0424679	0.0721939	0.113169	0.058784	0.0960278	0.0952593	0.125463	0.109111	0.374012
29	37	[2;3]	Residues: 29-37	LLRFHAHEK	0.114414	0.019665	0.047359	0.0756429	0.0452243	0.0566524	0.0598512	0.0660714	0.036881	0.24235
49	71	[4;3;2]	Residues: 49-71	NRMELKAAIEGLKALKEPAEVDL	0.0720833	0.120363	0.236978	0.290175	0.453806	0.246904	0.220733	0.199825	0	0.260887
52	61	[2;1]	Residues: 52-61	ELKAAIEGLK	0.11184	0.387703	0.511375	0.751875	0.717227	0.587688	0.675569	0.718	0.680708	0.42626
54	68	[3;2]	Residues: 54-68	KAAIEGLKALKEPAE	0.138177	0.188404	0.503202	0.315884	0.565733	0.496618	0.542956	0.536092	0.594056	0.442183
54	71	[3;2]	Residues: 54-71	KAAIEGLKALKEPAEVDL	0.111432	0.155335	0.463138	0.427847	0.582742	0.521967	0.587426	0.594556	0.511625	0.519816
56	71	[3;2]	Residues: 56-71	AIEGLKALKEPAEVDL	0.138982	0.1412	0.491471	0.287875	0.56241	0.393564	0.561327	0.555577	0.547154	0.368789
62	71	[2;1]	Residues: 62-71	ALKEPAEVDL	0.142051	0.159005	0.362749	0.417417	0.426594	0.419238	0.459803	0.444294	0.451646	0.483233
71	80	[2;3]	Residues: 71-80	LYTDSHYLKK	0.0422	0.006	0.0209464	0.0182083	0.022125	0.0231562	0.0275625	0.026625	0	0.51085
72	80	[3;2;1]	Residues: 72-80	YTDSHYLKK	0.191982	0.123805	0.301589	0.264057	0.323455	0.332066	0.368534	0.294004	0.27234	0.41478
72	85	[3;2]	Residues: 72-85	YTDSHYLKKAFTEG	0.370756	0.346648	0.441901	0.223646	0.41214	0.480575	0.347639	0.560639	0.297306	0.551356
72	86	[3;2]	Residues: 72-86	YTDSHYLKKAFTEGW	0.226883	0.206269	0.293841	0.263346	0.302518	0.297691	0.309734	0.316772	0.289778	0.4748
72	89	[3;2]	Residues: 72-89	YTDSHYLKKAFTEGWLEG	0.223908	0.172913	0.26117	0.311056	0.376391	0.328883	0.437752	0.467567	0.335234	0.492158
72	96	[4;3]	Residues: 72-96	YTDSHYLKKAFTEGWLEGWRKRGWR	0.135361	0.105527	0.274687	0.204196	0.514449	0.292837	0.30208	0.478536	0.232402	0.522925
81	93	[2;3]	Residues: 81-93	AFTEGWLEGWRKR	0.119155	0.0729069	0.191573	0.215256	0.228194	0.225703	0.244914	0.22843	0.163756	0.574464
81	96	[2;3]	Residues: 81-96	AFTEGWLEGWRKRGWR	0.0794214	0.111573	0.197974	0.217853	0.227225	0.200765	0.22575	0.219909	0.143421	0.326518
81	106	[5;4;3]	Residues: 81-106	AFTEGWLEGWRKRGWRTAEGKPVKNR	0.144814	0.0991155	0.151072	0.130649	0.148707	0.161549	0.176298	0.188068	0.106837	0.399843
84	93	2	Residues: 84-93	EGWLEGWRKR	0.473299	0.319775	0.331156	0.415531	0.342141	0.528172	0.408333	0.409625	0.989875	0.659563
85	93	[2;3]	Residues: 85-93	GWLEGWRKR	0.334923	0.0724655	0.207583	0.245873	0.235937	0.250052	0.295679	0.246857	0.117143	0.447676
85	96	[3;2]	Residues: 85-96	GWLEGWRKRGWR	0.093975	0.0889625	0.179657	0.144233	0.2873	0.198167	0.258583	0.1838	0.0887333	0.587642
90	96	[3;2]	Residues: 90-96	WRKRGWR	0.0874342	0.039424	0.11453	0.0716	0.0751833	0.09331	0.1358	0.1213	0.06835	0.548097
90	106	[5;4;3;2]	Residues: 90-106	WRKRGWRTAEGKPVKNR	0.0848475	0.0945908	0.147237	0.0747937	0.137549	0.114116	0.1495	0.0978929	0.0683651	0.535032
94	106	[4;3;2]	Residues: 94-106	GWRTAEGKPVKNR	0.0623711	0.0420243	0.094669	0.098225	0.102085	0.1009	0.112533	0.0934778	0.06298	0.457323
97	106	[3;2]	Residues: 97-106	TAEGKPVKNR	0.0369429	0.0436	0.0892857	0.0839714	0.107595	0.090375	0.106286	0.10125	0.0680714	0.331531
107	112	[1;2]	Residues: 107-112	DLWEAL	0.504281	0.369484	0.566166	0.664531	0.610766	0.624794	0.656813	0.71	0.56275	0.5575
107	113	[1;2]	Residues: 107-113	DLWEALL	0.423463	0.217117	0.4166	0.6386	0.5662	0.4349	0.654567	0	0.666933	0.3788
113	116	1	Residues: 113-116	LLAM	0.408222	0.244917	0.64	0.645	0.732	0.649	0.617	0.735	0.6675	0.77775
114	123	2	Residues: 114-123	LAMAPHRVRF	0.330607	0.390648	0.457714	0.394381	0.434667	0.489714	0.614929	0.576071	0	0.597714
115	123	2	Residues: 115-123	AMAPHRVRF	0.251333	0.211208	0.494944	0.374633	0.575067	0.544452	0.567917	0.617222	0.530417	0.509188
117	127	[3;2]	Residues: 117-127	APHRVRFHFVK	0.215432	0.0790376	0.190223	0.220433	0.245365	0.23463	0.27841	0.318	0.233111	0.348693
135	166	[5;4;3]	Residues: 135-166	NERVDREARRQAQSQAKTPSPPRAPTLFHEEA	0.0465658	0.0249432	0.0529364	0.0781561	0.0576222	0.0619463	0.0672094	0.0757043	0.0696298	0.237179
138	161	[4;3;2]	Residues: 138-161	VDREARRQAQSQAKTPSPPRAPTL	0.0303056	0.107165	0.110641	0.354856	0.217213	0.194814	0.0493403	0.0663472	0.0649444	0.437452
138	166	[5;4;3]	Residues: 138-166	VDREARRQAQSQAKTPSPPRAPTLFHEEA	0.0496604	0.043433	0.116709	0.0663644	0.0636954	0.0628037	0.078008	0.0888283	0.0715435	0.377002
141	161	[4;3;2]	Residues: 141-161	EARRQAQSQAKTPSPPRAPTL	0.048629	0.0212459	0.0493711	0.0549111	0.0481578	0.075672	0.0558622	0.07352	0.0595889	0.261618
141	162	3	Residues: 141-162	EARRQAQSQAKTPSPPRAPTLF	0.277527	0.0255937	0.0765352	0.103604	0.130887	0.0935473	0.180388	0.0697292	0	0.297039
141	166	[5;4;3;2]	Residues: 141-166	EARRQAQSQAKTPSPPRAPTLFHEEA	0.14439	0.119098	0.147144	0.067165	0.105299	0.135905	0.230208	0.123637	0.0906625	0.35002
142	166	[4;3;2]	Residues: 142-166	ARRQAQSQAKTPSPPRAPTLFHEEA	0.0888641	0.0585399	0.19685	0.130498	0.115091	0.164835	0.115026	0.106763	0.0709035	0.418855
146	157	[3;2]	Residues: 146-157	AQSQAKTPSPPR	0.149963	0.0609418	0.117187	0.13891	0.132216	0.171811	0.104706	0.130635	0.0544762	0.584735
146	161	[3;2]	Residues: 146-161	AQSQAKTPSPPRAPTL	0.0944771	0.0207001	0.0455896	0.051875	0.0484174	0.0550052	0.102248	0.0734792	0.0492312	0.494123
146	166	[4;3;2]	Residues: 146-166	AQSQAKTPSPPRAPTLFHEEA	0.124665	0.0878625	0.0763102	0.0763778	0.0802965	0.0675397	0.0668559	0.118042	0.0602467	0.371083
152	165	2	Residues: 152-165	TPSPPRAPTLFHEE	0.426148	0.187249	0.257179	0.193407	0.153611	0.131768	0.305933	0.45516	0	0.365901
152	166	[3;2;1]	Residues: 152-166	TPSPPRAPTLFHEEA	0.0878782	0.0280989	0.139932	0.0700319	0.0611951	0.0643262	0.0693714	0.0704929	0.0639343	0.375634
161	166	[2;1]	Residues: 161-166	LFHEEA	0.537545	0.41934	0.42407	0.447229	0.52501	0.424027	0.372717	0.332306	0.227889	0.584405

## Sheet: Figure 2 Supplementary Figure 1
Figure 2- Figure Supplement 1- Source Data 1
ecRNH		ecRNH		ecRNH A55G		ecRNH A55G		ecRNH D108L		ecRNH D108L		ttRNH		ttRNH Phase 1		ttRNH Phase 2		Anc1		Anc1		Anc2		Anc2		Anc3		Anc3		AncA		AncA		AncB		AncB		AncC		AncC		AncD		AncD
[Urea] (M)	ln(kobs) 10C	[Urea] (M)	ln(kobs) 25C	[Urea] (M)	ln(kobs) 10C	[Urea] (M)	ln(kobs) 25C	[Urea] (M)	ln(kobs) 10C	[Urea] (M)	ln(kobs) 25C	[Urea] (M)	ln(kobs) 10C	[Urea] (M)	ln(kobs) 25C	[Urea] (M)	ln(kobs) 25C	[Urea] (M)	ln(kobs) 10C	[Urea] (M)	ln(kobs) 25C	[Urea] (M)	ln(kobs) 10C	[Urea] (M)	ln(kobs) 25C	[Urea] (M)	ln(kobs) 10C	[Urea] (M)	ln(kobs) 25C	[Urea] (M)	ln(kobs) 10C	[Urea] (M)	ln(kobs) 25C	[Urea] (M)	ln(kobs) 10C	[Urea] (M)	ln(kobs) 25C	[Urea] (M)	ln(kobs) 10C	[Urea] (M)	ln(kobs) 25C	[Urea] (M)	ln(kobs) 10C	[Urea] (M)	ln(kobs) 25C
0.1	-1.19019	0.1	-0.165375	0.670751	-1.60283	0.663619	-0.58841	0.746422	-3.11002	0.750356	-1.42497	0.745164	-1.54844	0.745164	-0.04304	0.745164	-0.96377	0.75	0.67534	0.76	2.05175	0.99	0.271553	1.36	1.93324	1.02	-0.849006	0.99	0.841912	0.97	-0.718362	0.75	1.7841	1	-3.26116	0.7	-0.545728	1	-2.60764	0.69	0.213093	1.02	-4.52019	0.97	-2.89204
0.2	-1.2253	0.2	-0.198966	0.750357	-2.15868	0.949066	-0.69614	1.04572	-3.4063	1.02602	-1.7898	0.912808	-1.80128	0.912808	-0.07417	0.912808	-1.0657	0.97	0.487475	1.24	1.89045	1.47	-1.27243	1.63	1.34422	1.44	-0.328768	1.23	0.90983	1.42	-1.20835	0.75	2.08378	2.01	-3.55624	0.98	-0.953136	1.5	-3.19374	0.96	0.20392	2.06	-5.91095	1.45	-3.18871
0.3	-1.26043	0.3	-0.232628	0.970491	-2.15391	1.47106	-1.52106	1.39291	-3.88337	1.50736	-2.24295	0.915708	-2.18395	0.915708	-0.07471	0.915708	-1.06746	1.21	0.775418	1.45	1.88555	1.96	-1.18685	1.88	1.52137	1.95	-1.00215	1.47	1.24703	1.94	-1.21426	0.97	2.0311	3.02	-3.93724	1.25	-0.839145	2.01	-3.31239	1.23	-0.219488	3	-7.73665	1.95	-3.89827
0.4	-1.29557	0.4	-0.266378	1.52712	-3.06874	1.97298	-2.37003	2.08897	-4.1929	2.00577	-2.73815	0.915708	-4.56678	0.915708	-0.07471	0.915708	-1.06746	1.43	1.17186	1.93	1.6964	2.48	-0.555753	2.14	1.43801	2.46	-0.795446	1.74	0.860778	2.46	-2.40401	0.97	1.99739	3.98	-4.67387	1.5	-1.11079	3	-4.91307	1.5	-0.181054	3.98	-9.6314	2.52	-4.65368
0.5	-1.33074	0.5	-0.300238	2.02954	-3.82292	2.04142	-2.838	2.56118	-4.48158	2.52145	-3.08389	1.02996	-1.96576	1.02996	-0.09593	1.02996	-1.13693	1.67	-0.112553	3.14968	0.759964	2.99	-1.32965	2.36	1.41116	2.95	-0.879549	1.95	1.05487	3.02	-4.36631	1.21	1.69701	4.46	-5.70032	1.75	-1.56604	4.01	-6.96371	1.93	-0.88887	6.04	-8.23654	2.93	-5.75842
0.6	-1.36595	0.6	-0.33423	2.49364	-5.5485	2.5294	-4.01146	3.03869	-5.401	3.03072	-3.63532	1.02996	-4.18501	1.02996	-0.09593	1.02996	-1.13693	1.91	1.03244	3.39933	0.642275	3.5	-3.42698	2.61	1.06771	3.47	-1.77066	2.13	1.39731	4.02	-6.57429	1.24	1.7285	4.95	-6.26838	2.01	-1.81443	4.8	-6.42422	2.46	-1.76972	5.59	-9.08919	3.44	-6.94216
0.7	-1.40119	0.7	-0.368387	3.02674	-7.00068	3.03471	-5.32641	3.5376	-6.50467	3.52961	-4.28694	1.2626	-1.93977	1.2626	-0.13914	1.2626	-1.27844	2.12	-0.514114	3.64939	-0.0525046	3.99	-4.57794	2.8	1.07473	3.92	-3.15851	2.28	0.787866	4.49	-7.04745	1.43	1.16985	5.98	-5.36365	2.25	-1.79372	5.83	-5.43421	2.9	-2.88237	7.02	-7.45812	4.16	-8.23574
0.8	-1.43648	0.8	-0.402745	3.5376	-8.51261	3.56959	-6.53055	4.05015	-7.54288	4.05416	-5.28372	1.2626	-4.28304	1.2626	-0.13914	1.2626	-1.27844	2.37	0.435412	3.89989	-0.427496	4.85	-5.82071	3.03	0.976181	4.46	-4.53985	2.45	0.952507	5.01	-6.75735	1.48	1.22516	6.96	-4.44603	2.39	-2.30774	6.87	-4.40223	2.9	-3.56553	8	-6.56211	4.52	-8.51042
0.9	-1.47183	0.9	-0.437351	4.01406	-9.2509	4.08626	-7.61106	5.04026	-8.37221	4.98776	-6.73368	1.39511	-1.96256	1.39511	-0.16376	1.39511	-1.35907	2.59	0.505793	4.30381	-1.73274	4.95	-5.61423	3.33	0.498044	4.95	-4.60567	2.94	0.756075	6.04	-5.98791	1.72	0.749953	7.89	-3.6339	2.53	-2.28357	7.89	-3.55596	3.5	-4.80779	9.05	-5.67858	5.07	-8.48279
1	-1.50725	1	-0.47226	4.03812	-9.15748	4.09027	-7.41965	5.13723	-8.2544	5.0443	-6.63337	1.51921	-2.24748	1.51921	-0.18683	1.51921	-1.43462	2.82	0.746972	4.52264	-2.24611	5.98	-5.71426	3.55	0.106969	5.98	-5.71356	3.43	0.71393	7.02	-5.26015	1.93	0.293639	8.94	-2.9396	2.77	-2.49961	8.94	-2.9709	3.74	-5.34177			6.04	-7.69495
1.1	-1.54277	1.1	-0.507539	5.04835	-8.79506	5.07662	-7.36016	5.56229	-8.31162	5.46096	-6.7262	1.51921	-4.36036	1.51921	-0.18683	1.51921	-1.43462	3.07	0.151261	4.71752	-3.6708	6.95	-5.04572	3.88	-0.793144	6.95	-7.65348	3.92	0.460269	8.01	-4.57096	2.4	-1.09473			2.89	-2.87832			3.98	-5.7058			7.02	-6.96775
1.2	-1.5784	1.2	-0.543271	5.49744	-8.52893	5.49743	-7.02497	6.00092	-7.80904	6.00906	-6.37207	1.76035	-2.0224	1.76035	-0.23168	1.76035	-1.58153	3.29	0.19425	4.97161	-4.0234	7.95	-4.43932	4.1	-1.4297	7.45	-7.64158	4.41	-0.190652	9.01	-3.93417	2.47	-0.905623			3.49	-3.41319			3.8	-5.43352			7.98	-6.28267
1.3	-1.61418	1.3	-0.579555	5.95213	-8.07259	5.98872	-6.62286	6.5554	-7.39107	6.51046	-6.01676	1.76035	-4.49758	1.76035	-0.23168	1.76035	-1.58153	3.67	-1.60545	5.48122	-4.52202	8.88	-3.85291	4.37	-2.16395	7.89	-7.63037	4.9	-1.16238			2.73	-1.86137			3.98	-3.82819			3.98	-5.65434
1.4	-1.65012	1.4	-0.61651	6.49413	-7.61687	6.53497	-6.28812	6.95238	-6.86985	6.98107	-5.63212	1.89298	-1.78019	1.89298	-0.2564	1.89298	-1.66243	3.94	-3.01955	6.00499	-4.49166			4.59	-2.71884	8.86	-7.37165	5.45	-2.306			2.94	-2.51201			4.22	-3.96463			4.46	-5.7316
1.5	-1.68629	1.5	-0.654278	6.9565	-7.1913	6.99748	-5.92633	7.94851	-5.9509	7.99813	-4.87918	2.02557	-1.65918	2.02557	-0.28116	2.02557	-1.7434	4.04	-2.54443	6.53088	-4.33324			4.74	-3.63038			5.49	-3.06408			2.96	-2.21696			4.52	-4.358			5.01	-5.48258
1.6	-1.72271	1.6	-0.693028									2.02557	-3.97651	2.02557	-0.28116	2.02557	-1.7434	4.58	-4.13604	7.03	-4.12819			4.82	-3.22331			5.95	-3.84091			2.96	-2.92979			4.75	-4.46272			5.43	-5.14515
1.7	-1.75946	1.7	-0.732958									2.25549	-1.79841	2.25549	-0.3243	2.25549	-1.8841	5.07	-5.25401	7.54	-3.85319			4.98	-3.96205			6.47	-4.7558			3.42	-3.93749			4.95	-4.69647			5.92	-4.8142
1.8	-1.79661	1.8	-0.774297									2.25549	-4.53221	2.25549	-0.3243	2.25549	-1.8841	5.55	-6.01085	8.07	-3.70664			5.19	-4.392			6.93	-5.63309			3.43	-3.97209			5.21	-4.65436			6.41	-4.50977
1.9	-1.83424	1.9	-0.817311									2.40663	-1.79588	2.40663	-0.35292	2.40663	-1.97691	6.04	-5.74526	8.57	-3.38219			5.22	-4.34504			7.15	-5.64935			3.83	-4.95545			5.47	-4.47414			6.9	-4.09763
2	-1.87246	2	-0.862296									2.49762	-2.53066	2.49762	-0.37032	2.49762	-2.03293	6.53	-5.37171	9.07	-3.19484			5.43	-4.49874			7.42	-6.15051			3.89	-5.06045			5.97	-4.07067			7.39	-3.80879
2.1	-1.91139	2.1	-0.909583									2.49762	-4.96619	2.49762	-0.37032	2.49762	-2.03293	7.02	-5.02985					5.92	-4.56576			7.92	-6.20778			4.03	-5.4674			6.59	-3.60094			7.89	-3.46968
2.2	-1.95119	2.2	-0.959527									2.83956	-2.09915	2.83956	-0.43795	2.83956	-2.24509	7.52	-4.68717					6.41	-4.40223			8.45	-6.12321			4.2	-5.54721			7.08	-3.32318			8.38	-3.02933
2.3	-1.99203	2.3	-1.0125									2.83956	-4.4676	2.83956	-0.43795	2.83956	-2.24509	8.01	-4.42335					6.9	-4.17918			8.91	-5.97882			4.5	-5.92396			7.55	-2.9241
2.4	-2.0341	2.4	-1.06888									2.89661	-2.30006	2.89661	-0.44983	2.89661	-2.28083	8.51	-4.08382					7.39	-3.95384							5.01	-5.76938			8.01	-2.69983
2.5	-2.07763	2.5	-1.12903									3.03471	-2.6355	3.03471	-0.47981	3.03471	-2.36791	9.07	-3.78469					7.89	-3.70688							5.51	-5.66654			8.48	-2.31221
2.6	-2.12287	2.6	-1.19328									3.03471	-4.95627	3.03471	-0.47981	3.03471	-2.36791							8.41	-3.46404							6.03	-5.42506
2.7	-2.17009	2.7	-1.26189									3.28995	-2.967	3.28995	-0.54299	3.28995	-2.53174							9.01	-3.25926							6.71	-5.21941
2.8	-2.21957	2.8	-1.33505									3.28995	-5.19794	3.28995	-0.54299	3.28995	-2.53174															6.92	-4.95192
2.9	-2.27157	2.9	-1.41285									3.50962	-3.49581	3.50962	-0.61317	3.50962	-2.67725															7.5	-4.68232
3	-2.32634	3	-1.49529									3.50962	-5.69007	3.50962	-0.61317	3.50962	-2.67725															8	-4.46671
3.1	-2.38406	3.1	-1.58221									3.76563	-4.07475	3.76563	-0.73393	3.76563	-2.8552															8.48	-4.2438
3.2	-2.44483	3.2	-1.67337									3.76563	-5.957	3.76563	-0.73393	3.76563	-2.8552
3.3	-2.50858	3.3	-1.76843									3.87398	-3.45131	3.87398	-0.80653	3.87398	-2.93438
3.4	-2.57509	3.4	-1.86692									3.99	-4.24841	3.99	-0.90506	3.99	-3.02254
3.5	-2.64385	3.5	-1.96832									3.99	-6.19292	3.99	-0.90506	3.99	-3.02254
3.6	-2.71409	3.6	-2.072									4.58058	-4.52558	4.58058	-1.91057	4.58058	-3.55759
3.7	-2.78471	3.7	-2.17722									4.58058	-7.48728	4.58058	-1.91057	4.58058	-3.55759
3.8	-2.85425	3.8	-2.28317									4.97969	-8.78384	4.97969	-3.06418	4.97969	-4.05191
3.9	-2.92094	3.9	-2.38885									5.00795	-6.14885	5.00795	-3.15467	5.00795	-4.09234
4	-2.98279	4	-2.4931									5.00795	-8.42769	5.00795	-3.15467	5.00795	-4.09234
4.1	-3.03777	4.1	-2.59453									5.5218	-6.11195	5.5218	-4.8734	5.5218	-4.9586
4.2	-3.08406	4.2	-2.69152									5.5218	-9.47746	5.5218	-4.8734	5.5218	-4.9586
4.3	-3.1203	4.3	-2.78221									5.56635	-10.003	5.56635	-5.0233	5.56635	-5.04426
4.4	-3.14583	4.4	-2.86461									6.02127	-9.04347	6.02127	-6.44721	6.02127	-5.96852
4.5	-3.16074	4.5	-2.93677									6.22486	-9.24006	6.22486	-6.93947	6.22486	-6.37685
4.6	-3.1658	4.6	-2.99705									6.4982	-8.97064	6.4982	-7.34838	6.4982	-6.85706
4.7	-3.16227	4.7	-3.04438									7.27255	-8.37317	7.27255	-7.34328	7.27255	-7.34953
4.8	-3.15159	4.8	-3.07851									7.44528	-8.31372	7.44528	-7.25876	7.44528	-7.30265
4.9	-3.13521	4.9	-3.10001									7.7544	-8.12596	7.7544	-7.09477	7.7544	-7.15625
5	-3.11443	5	-3.11013									7.98573	-8.0436	7.98573	-6.96788	7.98573	-7.01966
5.1	-3.09035	5.1	-3.11053
5.2	-3.06384	5.2	-3.10303
5.3	-3.03556	5.3	-3.08931
5.4	-3.00602	5.4	-3.07087
5.5	-2.97557	5.5	-3.04891
5.6	-2.94449	5.6	-3.02437
5.7	-2.91296	5.7	-2.99798
5.8	-2.88111	5.8	-2.97025
5.9	-2.84904	5.9	-2.94157
6	-2.81682	6	-2.91223
6.1	-2.78449	6.1	-2.88241
6.2	-2.75208	6.2	-2.85225
6.3	-2.71963	6.3	-2.82186
6.4	-2.68714	6.4	-2.79131
6.5	-2.65462	6.5	-2.76065
6.6	-2.62208	6.6	-2.7299
6.7	-2.58954	6.7	-2.69909
6.8	-2.55698	6.8	-2.66825
6.9	-2.52442	6.9	-2.63738
7	-2.49185	7	-2.60649
7.1	-2.45928	7.1	-2.57558
7.2	-2.42671	7.2	-2.54467
7.3	-2.39414	7.3	-2.51375
7.4	-2.36157	7.4	-2.48282
7.5	-2.329	7.5	-2.4519
7.6	-2.29642	7.6	-2.42097
7.7	-2.26385	7.7	-2.39003
7.8	-2.23127	7.8	-2.3591
7.9	-2.1987	7.9	-2.32817
8	-2.16613	8	-2.29723
