# Supplementary material for: Tracing a protein’s folding pathway over evolutionary time using ancestral sequence reconstruction and hydrogen exchange
Source: eLife. 2018 Sep 11;7:e38369. doi: 10.7554/eLife.38369 (PMC6158009; doi:10.7554/eLife.38369)
Supplement: Figure 3—source data 1. [file elife-38369-fig3-data1.xlsx]

## Sheet: Figure 3- Anc1
Figure 3- Source Data (Anc1)
Start	End	Charge	Name	Sequence	Unfolded	0.001	0.013	0.021	0.04	0.077	0.377	0.5	0.65	0.8	1.2	1.6	2	3	6	10	Folded
6	23	1	6-23 Charge:1	VELYTDGAALGNPGPGGW	0.100363	0.0977024	0.105651	0.137923	0.152064	0.148516	0.281857	0.380462	0.413592	0.45982	0.428146	0.453984	0.446353	0.460528	0.474038	0.500504	0.698964
6	34	3	6-34 Charge:3	VELYTDGAALGNPGPGGWAAILRYGEHEK	0.100044	0.0810489	0.0886637	0.10525	0.119455	0.118057	0.123104	0.183717	0.242255	0.287769	0.350153	0.613009	0.49413	0.502741	0.634589	0.651779	0.786496
9	23	2	9-23 Charge:2	YTDGAALGNPGPGGW	0.085576	0.0703362	0.0605707	0.0767641	0.0819029	0.104454	0.28854	0.310565	0.304825	0.337572	0.347579	0.362049	0.370135	0.408257	0.429708	0.430968	0.883008
9	25	2	9-25 Charge:2	YTDGAALGNPGPGGWAA	0.0671543	0.0807452	0.0668268	0.0723214	0.0694467	0.0892964	0.28481	0.359198	0.314271	0.379055	0.386392	0.436762	0.48176	0.515317	0.518248	0.562595	0.898259
9	27	2	9-27 Charge:2	YTDGAALGNPGPGGWAAIL	0.118451	0.0979044	0.076277	0.0915848	0.0896693	0.130354	0.221775	0.428362	0.467496	0.477516	0.493255	0.532601	0.549722	0.595217	0.635465	0.682916	0.898854
9	34	2	9-34 Charge:2	YTDGAALGNPGPGGWAAILRYGEHEK	0.10778	0.0965044	0.0726153	0.0837654	0.0862045	0.0919329	0.101898	0.303789	0.228563	0.365	0.329663	0.471418	0.475623	0.516329	0.522021	0.572289	0.90259
15	25	1	15-25 Charge:1	LGNPGPGGWAA	0.0807656	0.0871127	0.0726152	0.0574078	0.0822566	0.0675603	0.187885	0.355631	0.355231	0.389189	0.394769	0.396037	0.454193	0.480189	0.536776	0.540743	0.768154
22	27	1	22-27 Charge:1	GWAAIL	0.189963	0.459273	0.832469	0.977613	0.994786	1.00397	0.917339	0.962179	0.976128	0.97155	0.981516	0.972476	0.96817	0.990496	0.978134	0.992672	0.968352
24	34	2	24-34 Charge:2	AAILRYGEHEK	0.125272	0.0882643	0.0727503	0.0850114	0.092189	0.142261	0.305843	0.39111	0.400897	0.419249	0.459321	0.453266	0.4635	0.516721	0.533539	0.548145	0.856646
26	34	2	26-34 Charge:2	ILRYGEHEK	0.0760627	0.0846373	0.0690339	0.0846081	0.106409	0.153598	0.24159	0.319331	0.322493	0.326927	0.349562	0.357255	0.358338	0.39423	0.404348	0.452437	0.829705
51	58	2	51-58 Charge:2	TAAIEGLR		0.106142	0.548221	0.737421	0.872269	0.876609	0.93274			0.893404			0.92058				0.93563
51	59	2	51-59 Charge:2	TAAIEGLRA		0.09108	0.394457	0.741936	0.833956	0.879915	0.884038			0.839857			0.90328				0.896167
51	68	3	51-68 Charge:3	TAAIEGLRALKEPAQVDL		0.0973108	0.762331	0.78883	0.818352	0.799285	0.84302			0.839998			0.848278				0.934668
53	58	2	53-58 Charge:2	AIEGLR		0.0624741	0.530725	0.524159	0.643013	0.814705	0.824847			0.821926			0.839911				0.919081
53	68	2	53-68 Charge:2	AIEGLRALKEPAQVDL		0.104498	0.454908	0.642877	0.728344	0.740243	0.803997			0.790458			0.808764				0.921067
54	58	1	54-58 Charge:1	IEGLR		0.106931	0.437213	0.578874	0.655231	0.683439	0.774705			0.740243			0.798647				0.930931
54	68	2	54-68 Charge:2	IEGLRALKEPAQVDL		0.111882	0.437446	0.629541	0.677568	0.67369	0.797105			0.788616			0.804558				0.920014
59	65	2	59-65 Charge:2	ALKEPAQ		0.0775279	0.286426	0.43776	0.493115	0.510486	0.574305			0.539874			0.540955				0.880683
59	68	2	59-68 Charge:2	ALKEPAQVDL		0.0897313	0.489458	0.620779	0.689955	0.707739	0.771792			0.712788			0.717727				0.902756
60	68	2	60-68 Charge:2	LKEPAQVDL		0.0867117	0.521575	0.658111	0.762332	0.774431	0.837728			0.779417			0.799536				0.936497
74	84	2	74-84 Charge:2	YVRKAITEGWL		0.104327	0.877403	0.865923	0.877391	0.842632	0.880657			0.822128			0.832932				0.928505
78	89	2	78-89 Charge:2	AITEGWLDGWQR		0.103794	0.421937	0.518283	0.563536	0.53832	0.582149			0.549551			0.556207				0.884672
78	93	2	78-93 Charge:2	AITEGWLDGWQRNGWK		0.104428	0.347969	0.430602	0.558924	0.425054	0.473319			0.439438			0.445145				0.522838
79	89	2	79-89 Charge:2	ITEGWLDGWQR		0.103044	0.426954	0.49554	0.529518	0.500741	0.551666			0.482462			0.518443				0.880256
79	90	2	79-90 Charge:2	ITEGWLDGWQRN		0.0776145	0.25553	0.406718	0.579879	0.400987	0.6122			0.400749			0.398922				0.898349
82	89	2	82-89 Charge:2	GWLDGWQR		0.104487	0.376415	0.477141	0.516642	0.469509	0.52373			0.473657			0.487385				0.913159
82	93	2	82-93 Charge:2	GWLDGWQRNGWK		0.104556	0.27817	0.341561	0.400813	0.344019	0.375568			0.344682			0.358157				0.85191
87	93	2	87-93 Charge:2	WQRNGWK		0.0899775	0.0954637	0.110741	0.128965	0.0930189	0.126018			0.102728			0.112004				0.784227
83	89	2	83-89 Charge:2	WLDGWQR		0.104577	0.268698	0.387442	0.40827	0.355797	0.414385			0.37218			0.381492				0.844223
74	89	2	74-89 Charge:2	YVRKAITEGWLDGWQR		0.0990593	0.620275	0.379713	0.482847	0.40743	0.585842			0.535187			0.479967				0.920936
106	110	1	106-110 Charge:1	WQALL		0.460107	0.830595	0.940688	0.983305	0.992395	1.01835			0.952519			0.949492				0.947403
106	112	1	106-112 Charge:1	WQALLEA		0.41167	0.587518	0.760754	0.863447	0.871654	0.925865			0.893932			0.989585				0.985825
110	120	2	110-120 Charge:2	LEAMQRHQVTF		0.430198	0.51874	0.656764	0.738812	0.720559	0.749988			0.645235			0.654332				0.892572
111	131	2	111-131 Charge:2	EAMQRHQVTFHWVKGHAGHPE		0.0907391	0.286487	0.387572	0.482481	0.438506	0.515557			0.472058			0.429171				0.847445
112	131	3	112-131 Charge:3	AMQRHQVTFHWVKGHAGHPE		0.243516	0.790044	1.56262	1.66172	1.71491	0.209602			1.23837			0.999389				1.75253
113	121	3	113-121 Charge:3	MQRHQVTFH		0.425	0.637127	0.647648	0.649229	0.620391	0.70594			0.758309			0.783693				0.807661
113	124	2	113-124 Charge:2	MQRHQVTFHWVK		0.0752963	0.317547	0.550463	0.535733	0.525359	0.581984			0.535276			0.552689				0.840417
116	124	2	116-124 Charge:2	HQVTFHWVK		0.922078	1.00116	0.963639	0.664616	0.54995	0.657034			0.619085			0.594077				0.870739
118	124	2	118-124 Charge:2	VTFHWVK		0.186456	0.560873	0.561219	0.586403	0.57866	0.600705			0.568775			0.582638				0.823335
108	131	3	108-131 Charge:3	ALLEAMQRHQVTFHWVKGHAGHPE		0.186456	0.560873	0.561219	0.586403	0.57866	0.600705			0.568775			0.582638				0.823335
113	131	2	113-131 Charge:2	MQRHQVTFHWVKGHAGHPE		0.076352	0.255571	0.294153	0.313164	0.330792	0.357986			0.323528			0.339653				0.680663
132	154	3	132-154 Charge:3	NERADQLARRAAKQQRPAAPGYA		0.203022	0.0646169	0.0675792	0.0798361	0.0629999	0.088069	0.10958	0.132748	0.136788	0.172735		0.0989434		0.137725	0.103081	0.0941437
134	154	3	134-154 Charge:3	RADQLARRAAKQQRPAAPGYA		0.109589	0.0698213	0.0844565	0.0854852	0.0921832	0.131249	0.164509	0.165965	0.14952	0.173159	0.178826	0.192245	0.17199	0.161205		0.211429
139	154	2	139-154 Charge:2	ARRAAKQQRPAAPGYA		0.102442	0.0856591	0.0918681	0.0981877	0.106979	0.130105	0.135962	0.132032	0.15681	0.135673	0.136926	0.163646	0.150102	0.154953	0.158949	0.290375
141	152	2	141-152 Charge:2	RAAKQQRPAAPG		0.0730051	0.0560191	0.0644997	0.0631816	0.0788744	0.0890088	0.0782402	0.116527	0.0860493	0.0829779		0.139507		0.104489	0.0942339	0.101125
141	154	2	141-154 Charge:2	RAAKQQRPAAPGYA		0.100314	0.0839383	0.096538	0.0973644	0.10156	0.130561	0.132561	0.130624	0.137388	0.134647	0.138969	0.149225	0.149595	0.156734	0.167457	0.194449
142	154	2	142-154 Charge:2	AAKQQRPAAPGYA		0.0980505	0.0964655	0.115498	0.11729	0.117631	0.138956	0.136619	0.135957	0.151038	0.147586	0.146599	0.155696	0.156972	0.164497	0.171677	0.175976
137	141	2	137-141 Charge:2	QLARR		0.0464016	0.0129633	0.0269566	0.0340019	0.0523779	0.0563816	0.172009	0.100672	0.167949	0.214425	0.258346	0.25707	0.253386	0.220258	0.218962	0.212333
137	154	2	137-154 Charge:2	QLARRAAKQQRPAAPGYA		0.109589	0.0698213	0.0844565	0.0854852	0.0921832	0.131249	0.164509	0.165965	0.14952	0.173159	0.178826	0.192245	0.189189	0.193445		0.378282
125	131	2	125-131 Charge:2	GHAGHPE		0.10882	0.0436714	0.0651825	0.0853096	0.129049	0.0693129	0.0828956	0.111998	0.0863182	0.0866626	0.112271	0.079839	0.0703892	0.0649862		0.0915519

## Sheet: Figure 3 Sup Figure 1- Anc2
Figure 3- Supplementary Figure 1- Source Data (Anc2)
Start	End	Charge	Name	Sequence	Unfolded	0.001	0.01	0.02	0.04	0.08	0.4	0.8	2	3	6	Folded
9	26	2	9-26 Charge:2	VELYTDGAALGNPGPGGW	0.126207	0.106683	0.125726	0.221408	0.276136	0.31635	0.354197	0.367324	0.412512	0.364569	0.36897	0.951693
9	28	2	9-28 Charge:2	VELYTDGAALGNPGPGGWAA	0.126207	0.116034	0.0909332	0.139769	0.343699	0.337931	0.400404	0.422846	0.458134	0.408058	0.411688	0.939859
12	26	2	12-26 Charge:2	YTDGAALGNPGPGGW	0.133014	0.126999	0.109251	0.181151	0.241377	0.237492	0.303397	0.33067	0.348754	0.333826	0.326115	0.82109
12	28	2	12-28 Charge:2	YTDGAALGNPGPGGWAA	0.112506	0.103331	0.0741929	0.108011	0.299019	0.295694	0.367399	0.380454	0.391709	0.396351	0.36127	0.930596
12	29	2	12-29 Charge:2	YTDGAALGNPGPGGWAAI	0.123151	0.0943962	0.0846604	0.104849	0.104321	0.238434	0.334849	0.329604	0.405094	0.375585	0.385717	0.988811
15	37	2	15-37 Charge:2	GAALGNPGPGGWAAILRYGEHEK	0.13488	0.107168	0.0893085	0.0902926	0.11	0.116822	0.366809	0.39621	0.420173	0.411037	0.39625	0.797606
27	37	2	27-37 Charge:2	AAILRYGEHEK	0.170104	0.115387	0.104486	0.233963	0.315073	0.340976	0.413394	0.412256	0.456853	0.446534	0.416093	0.702881
30	37	2	30-37 Charge:2	LRYGEHEK	0.103746	0.0909277	0.0956964	0.139719	0.175829	0.193401	0.212231	0.240721	0.237884	0.215466	0.231459	0.8308
56	71	2	56-71 Charge:2	AIEGLRALKEPAQVDL	0.146239	0.125455	0.431455	0.796377	0.834439	0.828817	0.873202	0.822782	0.859668	0.854472	0.897013	0.82601
62	71	2	62-71 Charge:2	ALKEPAQVDL	0.15741	0.104711	0.409819	0.734735	0.75553	0.841735	0.79906	0.78759	0.772434	0.77812	0.874892	0.875108
63	71	2	63-71 Charge:2	LKEPAQVDL	0.17195	0.111464	0.380062	0.759614	0.766978	0.776162	0.734679	0.82633	0.813184	0.780997	0.728636	0.922455
81	92	2	81-92 Charge:2	AFTEGWLDGWQR	0.10187	0.106533	0.24759	0.223577	0.240068	0.242031	0.242176	0.258101	0.328649	0.238462	0.229413	0.843757
81	96	2	81-96 Charge:2	AFTEGWLDGWQRNGWK	0.0715788	0.0835669	0.187435	0.244064	0.258525	0.260146	0.254431	0.2552	0.237762	0.21999	0.226599	0.457739
82	96	2	82-96 Charge:2	FTEGWLDGWQRNGWK	0.104229	0.109864	0.188069	0.22636	0.239359	0.243014	0.240688	0.246935	0.241446	0.228168	0.206238	0.836195
85	92	2	85-92 Charge:2	GWLDGWQR	0.121842	0.141266	0.254721	0.27584	0.326848	0.305285	0.307035	0.269377	0.313807	0.295241	0.777941	0.847047
85	96	2	85-96 Charge:2	GWLDGWQRNGWK	0.101943	0.112635	0.177162	0.227538	0.236764	0.243821	0.240236	0.251805	0.238757	0.213011	0.211193	0.449696
116	127	3	116-127 Charge:3	MQRHQVTFHWVK	0.135278	0.455365	0.639453	0.842445	0.984319	0.91481	1.0192	0.910758	1.04043	0.927342	0.900598	0.946158
121	127	2	121-127 Charge:2	VTFHWVK	0.159267	0.575208	0.710627	0.97517	1.01019	1.00754	0.994548	0.989449	0.984626	1.00183	1.01822	0.948892
100	108	2	100-108 Charge:2	KKPVKNQDL	0.121328	0.500549	0.860511	0.801175	0.917369	0.820319	0.919336	0.82304	0.931839	0.821673	0.886999	0.838787
135	162	3	135-162 Charge:3	NERVDQLARRAAKQQRKQPSPPPAATGF	0.107119	0.0960366	0.0873678	0.111427	0.0976237	0.0697102	0.178283	0.285349	0.177056	0.186445	0.126324	0.130851
138	162	3	138-162 Charge:3	VDQLARRAAKQQRKQPSPPPAATGF	0.117891	0.10611	0.0803653	0.0930139	0.150441	0.141521	0.153613	0.175467	0.187709	0.1791	0.172186	0.297257
142	162	2	142-162 Charge:2	ARRAAKQQRKQPSPPPAATGF	0.121769	0.104593	0.0805693	0.103797	0.115047	0.117213	0.117074	0.130113	0.133299	0.125948	0.122189	0.161734
144	162	2	144-162 Charge:2	RAAKQQRKQPSPPPAATGF	0.128651	0.10375	0.0904299	0.113538	0.114678	0.123145	0.130765	0.129611	0.12886	0.118947	0.117292	0.211687
145	162	2	145-162 Charge:2	AAKQQRKQPSPPPAATGF	0.119207	0.103928	0.0894016	0.103121	0.108004	0.113092	0.113599	0.121915	0.123119	0.112176	0.113503	0.170187

## Sheet: Figure 3 Sup Figure 2- Anc3
Figure 3- Supplementary Figure 2- Source Data (Anc3)
Start	End	Charge	Name	Sequence	Unfolded	0.001	0.013	0.021	0.04	0.077	0.377	1	5	10	20	Folded
1	11	2	1-11 Charge:2	MMSSPLKRVDL	0.170871	0.0661626	0.157999	0.246412	0.260681	0.261911	0.230814	0.431167	0.49598	0.52711	0.820288	0.756577
3	11	2	3-11 Charge:2	SSPLKRVDL	0.217578	0.055092	0.16363	0.234191	0.245639	0.301171	0.306324	0.372458	0.638954	0.67016	0.658698	0.704271
4	11	2	4-11 Charge:2	SPLKRVDL	0.21727	0.0495273	0.202923	0.23301	0.285309	0.306618	0.255964	0.418999	0.662968	0.730131	0.719161	0.670409
11	28	2	11-28 Charge:2	LFTDGAALGNPGPGGWAA	0.251699	0.070346	0.0871538	0.138706	0.273335	0.30716	0.317863	0.609987	0.736981	0.747644	0.763531	0.955586
11	29	2	11-29 Charge:2	LFTDGAALGNPGPGGWAAL	0.235441	0.0486063	0.117822	0.14184	0.289903	0.318675	0.343162	0.643273	0.814489	0.843769	0.778186	0.744297
11	31	2	11-31 Charge:2	LFTDGAALGNPGPGGWAALLR	0.236541	0.052943	0.0988091	0.129585	0.294272	0.305169	0.335202	0.623241	0.807172	0.811438	0.813129	0.782624
11	37	2	11-37 Charge:2	LFTDGAALGNPGPGGWAALLRYGAHEK	0.212931	0.0570254	0.0730128	0.101891	0.157017	0.209581	0.25964	0.547703	0.758907	0.709524	0.677041	0.766998
12	29	2	12-29 Charge:2	FTDGAALGNPGPGGWAAL	0.251699	0.070346	0.0871538	0.138706	0.273335	0.30716	0.317863	0.609987	0.736981	0.747644	0.763531	0.795662
12	30	2	12-30 Charge:2	FTDGAALGNPGPGGWAALL	0.235441	0.0486063	0.117822	0.14184	0.289903	0.318675	0.343162	0.643273	0.814489	0.843769	0.778186	0.744297
12	37	3	12-37 Charge:3	FTDGAALGNPGPGGWAALLRYGAHEK	0.217467	0.0621296	0.0805835	0.0885563	0.157874	0.175095	0.245337	0.538191	0.521698	0.740769	0.685092	0.51528
18	31	2	18-31 Charge:2	LGNPGPGGWAALLR	0.198332	0.0441671	0.0729445	0.142565	0.260011	0.293647	0.301962	0.643159	0.746168	0.76392	0.738336	0.715857
51	61	2	51-61 Charge:2	MELKAAIEGLK	0.13061	0.0652562	0.966461	0.959556	0.9653	0.94836	0.97685	0.986632	0.932871	1.00328	0.978342	0.968539
53	71	2	53-71 Charge:2	LKAAIEGLKALKEPAQVDL	0.431299	0.0840459	0.89007	0.856229	0.872142	0.868552		0.94337	0.905242		0.935918	0.851533
54	71	2	54-71 Charge:2	KAAIEGLKALKEPAQVDL	0.211608	0.0987844	0.893527	0.865746	0.88163	0.888501	0.942906	0.999737	0.949607	0.944294	0.945963
55	71	2	55-71 Charge:2	AAIEGLKALKEPAQVDL	0.276984	0.09718	0.872251	0.851943	0.862243	0.876951	0.866005	0.954305	0.936853	0.92257	0.913711	0.860396
62	74	2	62-74 Charge:2	ALKEPAQVDLYTD	0.303052	0.0204132	0.789837	0.818795	0.76496	0.840651	0.880131	0.908022	0.878555	0.902386	0.720364	0.779274
72	80	2	72-80 Charge:2	YTDSQYLKK	0.169762	0.106757	0.554605	0.556621	0.595863	0.603698	0.569893	0.727182	0.733693	0.703381	0.621225	0.409056
72	85	2	72-85 Charge:2	YTDSQYLKKAFTEG	0.19041	0.0810565	0.701003	0.716497	0.664167	0.67979	0.674214	0.785851	0.695979	0.700584	0.691927
72	89	2	72-89 Charge:2	YTDSQYLKKAFTEGWLEG	0.714691	0.0761877	0.748674	0.765465	0.693602	0.672152	0.688554	0.802072	0.656012	0.62022	0.546608
72	92	2	72-92 Charge:2	YTDSQYLKKAFTEGWLEGWQR	0.193082	0.107132	0.751467	0.756177	0.719759	0.75592	0.657654	0.790823	0.722388	0.658763	0.601876
81	93	2	81-93 Charge:2	AFTEGWLEGWQRN	0.155537	0.10018	0.815483	0.824618	0.810959	0.71144	0.791432	0.901728	0.756438	0.674504	0.560079	0.589013
81	96	2	81-96 Charge:2	AFTEGWLEGWQRNGWR	0.17836	0.10192	0.527878	0.523233	0.520388	0.592661	0.594222	0.539254	0.502651	0.482367	0.45513	0.460175
82	92	2	82-92 Charge:2	FTEGWLEGWQR	0.173598	0.094721	0.569834	0.592655	0.579802	0.583632	0.515247	0.50663	0.468051	0.45261	0.463419	0.638901
85	92	2	85-92 Charge:2	GWLEGWQR	0.219731	0.10707	0.592262	0.612972	0.592956	0.601097	0.554361	0.63639	0.632758	0.570247	0.542148	0.463308
85	96	2	85-96 Charge:2	GWLEGWQRNGWR	0.195181	0.108842	0.541784	0.546981	0.517319	0.508935	0.454465	0.55615	0.58476	0.553587	0.521572	0.399296
97	112	2	97-112 Charge:2	TAEGKPVKNQDLWQAL	0.165954	0.226419	0.929117	0.948123	0.954187	0.940831	0.933445	0.917577	0.883625	0.873674	0.894297	0.856605
99	108	2	99-108 Charge:2	EGKPVKNQDL	0.124892	0.175511	0.771462	0.777931	0.789611	0.793872	0.767913	0.907539	1.00752	0.794704	0.983081	0.766669
99	112	2	99-112 Charge:2	EGKPVKNQDLWQAL	0.198661	0.260195	0.830926	0.817486	0.820905	0.822299	0.81212	0.968012	1.00941	0.982704	0.957924	0.963921
100	108	2	100-108 Charge:2	GKPVKNQDL	0.0902158	0.158471	0.848021	0.853364	0.849589	0.874955	0.831697	0.975253	0.924425	0.871171	0.731967	0.796128
100	112	2	100-112 Charge:2	GKPVKNQDLWQAL	0.225692	0.28256	0.855072	0.843252	0.841033	0.854462	0.844848	1.00064	0.853229	0.876451	0.975653	0.800397
100	113	2	100-113 Charge:2	GKPVKNQDLWQALL	0.226814	0.278981	0.700078	0.701723	0.718514	0.724903	0.878109	1.04257	0.867922	0.893179	0.897944	0.892631
109	123	2	109-123 Charge:2	WQALLKAMEGHQVAF		0.201726	0.829101	0.830214	0.83633	0.845536	0.844999	0.870052	0.926755	0.911942	0.90474
113	123	2	113-123 Charge:2	LKAMEGHQVAF	0.144829	0.182236	0.783128	0.84948	0.866987	0.877964	0.860754	0.929282	1.00648	0.933645	0.932054	0.795255
113	124	2	113-124 Charge:2	LKAMEGHQVAFH	0.15162	0.209182	0.792083	0.845206	0.859005	0.871637	0.847346	0.953506	0.971593	0.899329	0.907764	0.828338
114	123	2	114-123 Charge:2	KAMEGHQVAF	0.422002	0.422002	0.733349	0.806399	0.815128	0.858169	0.8377	0.883337	0.911839	0.899854	0.708001
138	162	3	138-162 Charge:3	VDREARRQAKSQAKTPAPPRAATLF	0.143191	0.0726956	0.0936876	0.119161	0.1391	0.137575	0.130204	0.640855	0.644231	0.669751	0.669318	0.697994
140	162	3	140-162 Charge:3	REARRQAKSQAKTPAPPRAATLF	0.13369	0.0658712	0.0928731	0.119666	0.134134	0.129324	0.122737	0.651761	0.699468	0.715046	0.683813	0.819496
141	162	3	141-162 Charge:3	EARRQAKSQAKTPAPPRAATL	0.146407	0.0729064	0.09885	0.123724	0.135646	0.130616	0.123737	0.633446	0.705961	0.674998	0.670671	0.780127
142	162	3	142-162 Charge:3	ARRQAKSQAKTPAPPRAATLF	0.144655	0.0722367	0.0951886	0.118309	0.127152	0.124785	0.112952	0.629024	0.721705	0.717519	0.65969	0.723563
145	162	2	145-162 Charge:2	QAKSQAKTPAPPRAATLF	0.157166	0.0605058	0.0975352	0.11791	0.125928	0.1128	0.120381	0.61707	0.656864	0.629187	0.621639	0.609113
146	162	2	146-162 Charge:2	AKSQAKTPAPPRAATLF	0.166075	0.0736902	0.1055	0.1304	0.130014	0.125443	0.122813	0.56064	0.673102	0.659528	0.643767	0.706921

## Sheet: Figure 3 Sup Figure 3- AncA
Figure 3- Supplementary Figure 3- Source Data (AncA)
Start	End	Charge	Name	Sequence	Unfolded	0.001	0.013	0.021	0.04	0.077	0.377	1	5	10	20	Folded
2	8	2	2-8 Charge:2	TMKKVEL	0.147091	0.0811143	0.0722865	0.126266	0.0978726	0.0915919	0.116787	0.253851	0.753694	0.690861	0.602375	0.689041
6	25	2	6-25 Charge:2	VELYTDGAALGNPGPGGWAA	0.3623	0.155614	0.121456	0.150568	0.545537	0.533812	0.554793	0.8305	0.724062	0.603607	0.56731	0.824858
6	34	3	6-34 Charge:3	VELYTDGAALGNPGPGGWAAILRYGEHEK	0.224544	0.0887569	0.065994	0.0783783	0.0864168	0.0855658	0.0838791	0.156888	0.694842	0.633222	0.648344	0.60616
8	23	2	8-23 Charge:2	LYTDGAALGNPGPGGW	0.11831	0.092275	0.0682576	0.076373	0.104273	0.101926	0.106642	0.204227	0.61542	0.846106	0.875641	0.793254
8	25	2	8-25 Charge:2	LYTDGAALGNPGPGGWAA	0.171705	0.0941996	0.0744075	0.0940748	0.113992	0.133015	0.12815	0.25513	0.774702	0.632808	0.674919	0.641942
8	28	2	8-28 Charge:2	LYTDGAALGNPGPGGWAAILR	0.313852	0.0898084	0.0663627	0.074866	0.0851254	0.0718929	0.0691971	0.647514	0.774139	0.741688	0.658176	0.711227
8	32	3	8-32 Charge:3	LYTDGAALGNPGPGGWAAILRYGEH	0.606729	0.357257	0.081895	0.102384	0.122434	0.0797425	0.122992	0.138051	0.219708	0.0759998	0.896582	0.364193
8	34	3	8-34 Charge:3	LYTDGAALGNPGPGGWAAILRYGEHEK	0.162727	0.0951753	0.0638543	0.0748856	0.078295	0.0826742	0.0804619	0.16595	0.577622	0.588288	0.60237	0.67541
9	25	2	9-25 Charge:2	YTDGAALGNPGPGGWAA	0.193539	0.100271	0.0825486	0.0977089	0.134713	0.130955	0.114727	0.292377	0.76411	0.705314	0.699423	0.65241
9	28	2	9-28 Charge:2	YTDGAALGNPGPGGWAAILR	0.235689	0.0997478	0.0664382	0.0782007	0.0883175	0.100941	0.107887	0.348925	0.685393	0.615458	0.654868	0.686084
9	32	2	9-32 Charge:2	YTDGAALGNPGPGGWAAILRYGEH	0.19267	0.101857	0.077965	0.0945549	0.0995394	0.108266	0.122023	0.193414	0.678698	0.690223	0.614859	0.664037
9	34	2	9-34 Charge:2	YTDGAALGNPGPGGWAAILRYGEHEK	0.230688	0.102802	0.0746552	0.083514	0.0962523	0.0970848	0.0990953	0.231664	0.708917	0.461359	0.446568	0.399151
24	32	2	24-32 Charge:2	AAILRYGEH	0.381375	0.0897658	0.0707719	0.0972549	0.11364	0.164928	0.142486	0.16393	0.526029	0.735373	0.73283	0.810166
26	32	2	26-32 Charge:2	ILRYGEH	0.163241	0.0931832	0.0845557	0.101191	0.124177	0.133021	0.125633	0.144762	0.126764	0.104754	0.10195	0.222627
26	34	2	26-34 Charge:2	ILRYGEHEK	0.181544	0.0961476	0.0852156	0.086372	0.123487	0.119186	0.125782	0.315571	0.841917	0.712089	0.715427	0.735575
48	58	2	48-58 Charge:2	MELTAAIEGLR	0.17492	0.0885306	0.0685032	0.0449899	0.0643384	0.0664404	0.369202	0.675103	0.631627	0.613821	0.702519	0.709672
48	68	3	48-68 Charge:3	MELTAAIEGLRALKEPAQVEL	0.209099	0.1014	0.0715798	0.0736046	0.0787193	0.0725791	0.762271	0.73249	0.722797	0.73764	0.746363	0.752242
51	68	3	51-68 Charge:3	TAAIEGLRALKEPAQVEL	0.214353	0.0989916	0.0797737	0.0948458	0.0919838	0.0945783	0.323789	0.368916	0.636855	0.683205	0.672688	0.6871
56	68	2	56-68 Charge:2	GLRALKEPAQVEL	0.200194	0.10128	0.14478	0.1982	0.240256	0.299863	0.314116	0.372874	0.646085	0.649316	0.674736	0.690646
59	68	2	59-68 Charge:2	ALKEPAQVEL	0.272964	0.089408	0.119723	0.275946	0.379066	0.402883	0.427781	0.538595	0.808914	0.680598	0.717417	0.781634
60	68	2	60-68 Charge:2	LKEPAQVEL	0.228632	0.085765	0.105919	0.23587	0.338402	0.353541	0.353871	0.389703	0.643894	0.666408	0.646204	0.72547
72	82	2	72-82 Charge:2	SQYVRKGITTW	0.140292	0.106289	0.0583457	0.0777589	0.43972	0.480627	0.514656	0.635353	0.498668	0.689362	0.618984	0.566721
72	84	2	72-84 Charge:2	SQYVRKGITTWID	0.148979	0.104135	0.0921859	0.101398	0.55122	0.550392	0.628439	0.654345	0.530138	0.404977	0.353404	0.536387
72	88	2	72-88 Charge:2	SQYVRKGITTWIDGWKR	0.143975	0.103126	0.0818866	0.0814556	0.470942	0.516155	0.550041	0.58805	0.749577	0.51096	0.570829	0.533179
72	92	3	72-92 Charge:3	SQYVRKGITTWIDGWKRNGWK	0.125475	0.101641	0.0697444	0.082724	0.311356	0.514878	0.470937	0.510509	0.501988	0.510777	0.586444	0.536592
74	82	2	74-82 Charge:2	YVRKGITTW	0.0708618	0.100829	0.0953987	0.127275	0.360348	0.40234	0.462477	0.576455	0.466429	0.456936	0.602211	0.60445
74	87	2	74-87 Charge:2	YVRKGITTWIDGWK	0.10328	0.0835403	0.0654555	0.0754566	0.11015	0.638346	0.660349	0.455509	0.439592	0.531376	0.537282	0.421536
74	88	2	74-88 Charge:2	YVRKGITTWIDGWKR	0.113839	0.0993925	0.0825922	0.217389	0.410664	0.427721	0.460416	0.510899	0.669576	0.477262	0.484151	0.670249
77	88	2	77-88 Charge:2	KGITTWIDGWKR	0.104434	0.0892309	0.0901769	0.194043	0.231057	0.38037	0.437992	0.412594	0.574246	0.433295	0.372836	0.326477
78	87	2	78-87 Charge:2	GITTWIDGWK	0.0825546	0.0850298	0.0656916	0.0963336	0.149199	0.396439	0.462025	0.428633	0.573293	0.382953	0.306683	0.487253
78	88	2	78-88 Charge:2	GITTWIDGWKR	0.124156	0.0995477	0.113327	0.413202	0.390692	0.424451	0.455457	0.506467	0.628918	0.537286	0.475995	0.49627
79	88	2	79-88 Charge:2	ITTWIDGWKR	0.126339	0.0518988	0.141066	0.225259	0.365563	0.352028	0.413223	0.456601	0.561394	0.473823	0.429347	0.448344
83	88	2	83-88 Charge:2	IDGWKR	0.115634	0.0630671	0.0960204	0.142604	0.225714	0.235895	0.215672	0.227681	0.173382	0.151524	0.15888	0.314269
83	92	2	83-92 Charge:2	IDGWKRNGWK	0.0830248	0.0701411	0.114272	0.138213	0.164692	0.208645	0.189085	0.276766	0.165856	0.126267	0.161297	0.233782
95	108	2	95-108 Charge:2	SKKPVKNQDLWQAL	0.0857083	0.198155	0.129693	0.161954	0.269363	0.621437	0.793409	0.671935	0.988194	0.803397	0.63494	0.80351
96	108	2	96-108 Charge:2	KKPVKNQDLWQAL	0.0920815	0.231283	0.221567	0.313941	0.417897	0.655491	0.668518	0.689175	0.735237	0.657005	0.644037	0.720278
96	109	2	96-109 Charge:2	KKPVKNQDLWQALD	0.0695638	0.179236	0.278131	0.296706	0.390631	0.66708	0.761876	0.850822	1.09376	0.982427	0.874409	0.876578
97	108	2	97-108 Charge:2	KPVKNQDLWQAL	0.130068	0.314436	0.333496	0.347075	0.418469	0.821129	0.853856	0.879669	0.779669	0.898773	0.83196	0.884249
112	120	2	112-120 Charge:2	VQRHQVTWH	0.0486223	0.0705262	0.0799843	0.203998	0.27671	0.542029	0.805593	0.806357	0.831998	0.705863	0.858801	0.702103
112	123	2	112-123 Charge:2	VQRHQVTWHWVK	0.109131	0.154415	0.173378	0.267614	0.561303	0.771581	0.803198	0.737104	0.805307	0.864811	0.805508	0.704558
114	123	2	114-123 Charge:2	RHQVTWHWVK	0.0673793	0.214803	0.199563	0.252487	0.225618	0.512275	0.855035	0.894005	0.872445	0.752182	0.810883	0.914998
131	156	3	131-156 Charge:3	NERADQLARRAAKQQRKSAAGYAAEA	0.150279	0.106234	0.08368	0.0934153	0.103696	0.101985	0.105658	0.284996	0.64019	0.577751	0.566983	0.655305
134	156	2	134-156 Charge:2	ADQLARRAAKQQRKSAAGYAAEA	0.1534	0.105182	0.0875134	0.103902	0.109335	0.105633	0.10458	0.317154	0.654932	0.581473	0.607708	0.703969
136	156	3	136-156 Charge:3	QLARRAAKQQRKSAAGYAAEA	0.16316	0.109962	0.0911887	0.104318	0.111183	0.10982	0.110977	0.32854	0.677852	0.63318	0.622798	0.402963
137	156	2	137-156 Charge:2	LARRAAKQQRKSAAGYAAEA	0.154061	0.103595	0.0914177	0.101856	0.110037	0.108281	0.106322	0.329355	0.645416	0.589146	0.540253	0.483513
138	156	2	138-156 Charge:2	ARRAAKQQRKSAAGYAAEA	0.15241	0.109948	0.0907797	0.10275	0.105613	0.107667	0.106584	0.335637	0.611679	0.547654	0.554849	0.515561
140	156	2	140-156 Charge:2	RAAKQQRKSAAGYAAEA	0.167503	0.0996225	0.0941915	0.104847	0.103254	0.105181	0.104448	0.329854	0.573525	0.538803	0.558024	0.470704
141	155	2	141-155 Charge:2	AAKQQRKSAAGYAAE	0.167146	0.112527	0.0961033	0.0888039	0.102349	0.100791	0.0939167	0.337213	0.592285	0.620623	0.517617	0.879323

## Sheet: Figure 3 Sup Figure 4- AncB
Figure 3- Supplementary Figure 4- Source Data (AncB)
Start	End	Charge	Name	Sequence	Unfolded	0.001	0.013	0.021	0.04	0.337	1	5	10	20	Folded
1	25	2	1-25 Charge:2	MMKQIEIYTDGSALGNPGPGGWGAL	0.143113	0.290332	0.235709	0.268865	0.12439	0.159843	0.139779	0.133762	0.106399	0.143296	0.256546
5	26	2	5-26 Charge:2	IEIYTDGSALGNPGPGGWGALL	0.138614	0.259427	0.185578	0.156567	0.0737202	0.124463	0.0977281	0.0927246	0.0929394	0.141084	0.211991
5	33	3	5-33 Charge:3	IEIYTDGSALGNPGPGGWGALLRYNQHEK	0.146847	0.188367	0.142211	0.130714	0.0601442	0.106729	0.0828591	0.0755514	0.0801372	0.0827601	0.157091
7	22	2	7-22 Charge:2	IYTDGSALGNPGPGGW	0.137665	0.224282	0.159114	0.170202	0.0594357	0.0960838	0.0931708	0.0919257	0.12357	0.153852	0.295793
7	25	2	7-25 Charge:2	IYTDGSALGNPGPGGWGAL	0.16733	0.261165	0.152646	0.192133	0.118511	0.107073	0.124395	0.0953057	0.0661155	0.0945956	0.187568
10	25	2	10-25 Charge:2	DGSALGNPGPGGWGAL	0.0757922	0.20526	0.101116	0.0867736	0.0320462	0.0414368	0.0436177	0.125362	0.0642463	0.0995253	0.291238
26	33	2	26-33 Charge:2	LRYNQHEK	0.132405	0.280445	0.118211	0.116269	0.01958	0.0785288	0.0701165	0.0868993	0.0692815	0.0835177	0.25262
45	49	2	45-49 Charge:2	NRMEL	-0.00972611	0.28348	0.497983	0.506198	0.487802	0.546203	0.510335	0.551704	0.459108	0.582496	0.755718
50	64	2	50-64 Charge:2	MAAIEALNSLKEPAN		0.377503	0.694061	0.699644	0.725103	0.814954	0.740102		0.867721	0.957857	0.951874
51	64	2	51-64 Charge:2	AAIEALNSLKEPAN	0.136554	0.370777	0.56605	0.597067	0.533521	0.65494	0.595864	0.723035	0.622187	0.920266	0.812124
51	67	2	51-67 Charge:2	AAIEALNSLKEPANVIL	0.190516	0.407609	0.619946	0.653389	0.564331	0.794605	0.821977	1.02557	0.886024	1.03586	1.00206
52	67	2	52-67 Charge:2	AIEALNSLKEPANVIL	0.173213	0.343328	0.49285	0.507779	0.393808	0.569837	0.540122	1.08045	0.62281	0.824367	0.697101
53	64	2	53-64 Charge:2	IEALNSLKEPAN	0.14913	0.393966	0.575129	0.577145	0.464473	0.608785	0.585277	0.880321	0.878742	0.893426	0.757761
53	67	2	53-67 Charge:2	IEALNSLKEPANVIL	0.181515	0.415013	0.625175	0.608594	0.552063	0.681896	0.675665	0.989112	0.722076	0.926393	0.845097
55	67	2	55-67 Charge:2	ALNSLKEPANVIL	0.179362	0.344869	0.478644	0.514963	0.426805	0.539138	0.52145	0.857953	0.665508	0.834121	0.688497
56	67	2	56-67 Charge:2	LNSLKEPANVIL	0.191846	0.365066	0.539561	0.556274	0.437974	0.573035	0.528551	0.912722	0.68616	0.835392	0.750478
57	64	2	57-64 Charge:2	NSLKEPAN	0.147832	0.429327	0.484404	0.487285	0.271567	0.568214	0.497448	0.918422	0.561444	0.721158	0.765713
57	67	2	57-67 Charge:2	NSLKEPANVIL	0.1987	0.350329	0.489132	0.503852	0.399687	0.518603	0.482869	0.884346	0.62657	0.77712	0.644973
58	67	2	58-67 Charge:2	SLKEPANVIL	0.201525	0.352086	0.5032	0.505716	0.392155	0.519773	0.490294	0.875374	0.641515	0.770154	0.618127
59	67	2	59-67 Charge:2	LKEPANVIL	0.14868	0.26499	0.496812	0.545573	0.344169	0.53846	0.465396	0.829388	0.390758	0.814632	0.756748
60	67	2	60-67 Charge:2	KEPANVIL	0.201731	0.366924	0.586647	0.576293	0.485241	0.654122	0.629203	0.968901	0.715933	0.863771	0.80441
71	86	2	71-86 Charge:2	SQYVKNGITKWIHNWK	0.126477	0.40832	0.706051	0.763495	0.714481	0.926015	0.884778	0.75132	0.851082	1.0754	1.04842
71	87	2	71-87 Charge:2	SQYVKNGITKWIHNWKK	0.142471	0.408031	0.674701	0.705664	0.643971	0.867361	0.752321	0.927506	0.956968	1.07244	1.07307
73	85	2	73-85 Charge:2	YVKNGITKWIHNW	0.105012	0.405695	0.626575	0.67188	0.861997	0.945815	0.853479		1.0605	0.824711	1.04644
73	86	2	73-86 Charge:2	YVKNGITKWIHNWK	0.128792	0.451554	0.70222	0.830479	0.72008	0.957033	0.891291	0.9255	0.886835	1.03162	1.00762
73	87	2	73-87 Charge:2	YVKNGITKWIHNWKK	0.138884	0.427472	0.696874	0.747203	0.719298	0.937073	0.790335	0.85531	0.81573	1.08565	1.12141
76	87	2	76-87 Charge:2	NGITKWIHNWKK	0.111926	0.377862	0.719628	0.767402	0.608752	0.923387	0.821915	0.995879	0.956338	0.84134	1.06501
77	85	2	77-85 Charge:2	GITKWIHNW	0.104934	0.391482	0.600334	0.632928	0.564086	0.735222	0.684637	0.86684	0.760786	0.918021	0.877341
77	86	2	77-86 Charge:2	GITKWIHNWK	0.124139	0.362817	0.777702	0.805501	0.694152	0.87207	0.713768	0.885984	0.78557	0.99547	1.01604
77	87	2	77-87 Charge:2	GITKWIHNWKK	0.138161	0.405433	0.70038	0.662849	0.583971	0.804581	0.704757	1.05202	0.768352	0.981566	0.880481
81	85	2	81-85 Charge:2	WIHNW	0.147448	0.372888	0.459147	0.505367	0.496626	0.646723	0.588795	0.822617	0.927012	1.01454	0.784456
81	86	2	81-86 Charge:2	WIHNWK	0.162823	0.400163	0.604003	0.627819	0.59187	0.68608	0.662543	0.969674	0.83444	0.963665	0.852446
81	87	2	81-87 Charge:2	WIHNWKK	0.148716	0.401159	0.508241	0.513535	0.584957	0.702048	0.64507	0.962746	0.753796	0.921905	0.829108
109	119	2	109-119 Charge:2	EAIQRHQIDWR	0.159694	0.370095	0.528756	0.734204	0.682809	0.789026	0.574919			0.889881	0.829072
111	118	2	111-118 Charge:2	IQRHQIDW	0.138483	0.352295	0.541114	0.556239	0.485172	0.622188	0.60247	1.06231	0.694189	0.842838	0.779744
111	119	2	111-119 Charge:2	IQRHQIDWR	0.156706	0.384916	0.571945	0.600434	0.552658	0.672713	0.61972	1.07285	0.683135	0.863377	0.814505
111	120	2	111-120 Charge:2	IQRHQIDWRW	0.136292	0.313774	0.549367	0.584507	0.538899	0.670306	0.663688	1.00031	0.768558	0.877527	0.863842
113	118	2	113-118 Charge:2	RHQIDW	0.00125981	0.260859	0.47617	0.564028	0.347747	0.662467	0.747185		0.687827	0.758946	0.847117
113	119	2	113-119 Charge:2	RHQIDWR	0.277556	0.32242	0.526595	0.647541	0.666689	0.844843	0.838021	0.747717	0.687463	0.933866	0.860059
114	119	2	114-119 Charge:2	HQIDWR	0.203181	0.24633	0.460759	0.549748	0.395133	0.560093	0.627977	0.684874	0.665966	0.79785	0.864432
115	119	2	115-119 Charge:2	QIDWR	0.149546	0.442048	0.387295	0.640932	0.652993	0.764669	0.708106	0.999618	0.74099	0.921575	0.910623
130	136	2	130-136 Charge:2	NERADQL	0.00578005	0.180088	0.0861364	0.0974742	-0.017648	0.059921	0.0275493	0.0414693	0.034458	0.0730202	0.13041
130	155	2	130-155 Charge:2	NERADQLARQAAENPTQEDAGYQPEA	0.182694	0.230322	0.127408	0.106012		0.066475	0.0569737	0.0684889	0.0585056	0.0701585	0.145928
133	148	2	133-148 Charge:2	ADQLARQAAENPTQED	0.131615	0.1741	0.0951276	0.10391		0.0196786	0.00886827	0.00668557	0.0363152	0.021466	0.10599
133	155	2	133-155 Charge:2	ADQLARQAAENPTQEDAGYQPEA	0.167226	0.21971	0.143625	0.135962	0.0591375	0.0818369	0.0696308	0.0931054	0.0833514	0.113641	0.175988
135	148	2	135-148 Charge:2	QLARQAAENPTQED	0.139783	0.23496	0.106918	0.0974031	0.0448534	0.0642176	0.0560413	0.0665309	0.0489561	0.0800029	0.582192
135	155	2	135-155 Charge:2	QLARQAAENPTQEDAGYQPEA	0.205358	0.304741	0.163119	0.163347	0.0556151	0.0946898	0.0889244	0.141217	0.0637359	0.16115	0.278497
136	155	2	136-155 Charge:2	LARQAAENPTQEDAGYQPEA	0.205785	0.259292	0.141024	0.129593	0.047493	0.0826262	0.0734923	0.0929523	0.0729839	0.112272	0.233959
137	155	2	137-155 Charge:2	ARQAAENPTQEDAGYQPEA	0.194336	0.285112	0.15101	0.142041	0.0404152	0.097123	0.090794	0.125079	0.100161	0.12884	0.313575
138	155	2	138-155 Charge:2	RQAAENPTQEDAGYQPEA	0.217743	0.245785	0.129997	0.141232	0.0518734	0.10312	0.0959343	0.106166	0.0802559	0.122776	0.276694
139	155	2	139-155 Charge:2	QAAENPTQEDAGYQPEA	0.218872	0.278689	0.155317	0.150104	0.055313	0.111511	0.109918	0.121464	0.113262	0.137437	0.287993

## Sheet: Figure 3 Sup Figure 5- AncC
Figure 3- Supplementary Figure 5- Source Data (AncC)
Start	End	Charge	Name	Sequence	0.001	0.013	0.021	0.04	0.077	0.377	1	3	6	10	20	Folded
1	25	2	1-25 Charge:2	MLKQVEIFTDGSALGNPGPGGYGAI	0.0982418	0.0809871	0.0956243	0.0668664	0.1011	0.0973636	0.0980352	0.325464	0.344578	0.370684	0.592912	1.045
1	26	2	1-26 Charge:2	MLKQVEIFTDGSALGNPGPGGYGAIL	0.0985465	0.0833455	0.0893544	0.0945351	0.0915631	0.10592	0.132456	0.34121	0.563814	0.653665	0.684705	0.671474
1	27	2	1-27 Charge:2	MLKQVEIFTDGSALGNPGPGGYGAILR	0.085065	0.0747442	0.0775578	0.0809014	0.0741512	0.0846991	0.0934681	0.240143	0.662082	0.764759	0.824947	0.826867
1	31	2	1-31 Charge:2	MLKQVEIFTDGSALGNPGPGGYGAILRYKQH		0.0588407	0.0594907	0.061603	0.067994	0.0645168	0.0565876	0.452019	0.769404	0.805727	0.880971	0.7063
1	33	2	1-33 Charge:2	MLKQVEIFTDGSALGNPGPGGYGAILRYKQHEK	0.0920685	0.0727912	0.0777509	0.0805984	0.0796358	0.083232	0.0898092	0.218908	0.657318	0.764663	0.84768	0.989452
1	35	3	1-35 Charge:3	MLKQVEIFTDGSALGNPGPGGYGAILRYKQHEKTF		0.0741892	0.0803417	0.0827039	0.0810223	0.0855732	0.0970372	0.273082	0.653265	0.670966	0.730171	0.971173
1	39	3	1-39 Charge:3	MLKQVEIFTDGSALGNPGPGGYGAILRYKQHEKTFSAGF	0.17697	0.243821	0.0969076	0.347893	0.100924	0.10391	0.270744	0.305199	0.394457	0.579175	0.80688	1.06345
5	22	2	5-22 Charge:2	VEIFTDGSALGNPGPGGY	0.0983541	0.0864493	0.100971	0.11709	0.10121	0.238055	0.260447	0.349573	0.409456	0.442414	0.659795	0.733461
5	33	2	5-33 Charge:2	VEIFTDGSALGNPGPGGYGAILRYKQHEK	0.1573	0.172048	0.212	0.115589	0.122225	0.183606	0.144381	0.149305	0.638203	0.500176	0.694849	0.734449
7	26	2	7-26 Charge:2	IFTDGSALGNPGPGGYGAIL	0.0802156	0.0784035	0.0876045	0.0964149	0.104397	0.101929	0.299539	0.330423	0.651873	0.700218	0.81148	0.897993
7	35	3	7-35 Charge:3	IFTDGSALGNPGPGGYGAILRYKQHEKTF		0.0765525	0.082041	0.0888573	0.0912936	0.0904723	0.153009	0.328438	0.672728	0.736323	0.807482	0.866317
9	27	2	9-27 Charge:2	TDGSALGNPGPGGYGAILR		0.0704944	0.0804477	0.0763658	0.0743923	0.0803251	0.0795651	0.306505	0.591341	0.691516	0.72221	0.868756
23	33	2	23-33 Charge:2	GAILRYKQHEK	0.0957108	0.0913496	0.16571	0.161393	0.213345	0.238792	0.237118	0.300671	0.338336	0.362858	0.374517	0.880413
27	33	2	27-33 Charge:2	RYKQHEK	0.114786	0.0787121	0.0795874	0.0830468	0.122642	0.102907	0.0773575	0.0860686	0.118412	0.13548	0.137043	0.93102
27	35	2	27-35 Charge:2	RYKQHEKTF	0.0753386	0.102563	0.119751	0.133976	0.159583	0.162643	0.184663	0.205398	0.649355	0.784704	0.780277	0.8702
27	39	2	27-39 Charge:2	RYKQHEKTFSAGF	0.152298	0.124135	0.156551	0.184572	0.202315	0.231518	0.260059	0.275511	0.621313	0.706021	0.760272	0.837094
50	64	2	50-64 Charge:2	MAAIVALESLKQPAE	0.214902	0.557666	0.677678	0.687887	0.693071	0.718649	0.741351	0.784595	0.881093	0.92876	0.927005	0.834484
51	64	2	51-64 Charge:2	AAIVALESLKQPAE	0.163609	0.651403	0.656177	0.687473	0.707963	0.707038	0.732141	0.776895	0.877321	0.907854	0.918138	0.817801
53	64	2	53-64 Charge:2	IVALESLKQPAE	0.123401	0.479796	0.523633	0.533999	0.5746	0.570977	0.596635	0.720745	0.83901	0.890483	0.90991	0.806202
53	67	2	53-67 Charge:2	IVALESLKQPAEVIL	0.12162	0.450016	0.492672	0.52446	0.550453	0.552208	0.597906	0.653294	0.758845	0.813117	0.856692	0.755293
54	67	2	54-67 Charge:2	VALESLKQPAEVIL	0.0844893	0.412995	0.46806	0.487071	0.516411	0.539134	0.535231	0.582694	0.697157	0.780622	0.810895	0.755323
56	64	2	56-64 Charge:2	LESLKQPAE	0.0725627	0.275265	0.535955	0.341159	0.359047	0.550116	0.422506	0.483423	0.656476	0.746713	0.780745	0.893059
56	67	2	56-67 Charge:2	LESLKQPAEVIL	0.0793074	0.346427	0.385707	0.413447	0.430775	0.448876	0.495237	0.549984	0.668011	0.759386	0.800747	0.877739
56	70	2	56-70 Charge:2	LESLKQPAEVILSTD		0.200742	0.306157	0.303235	0.358828	0.382789	0.399388	0.533673	0.64551	0.740092	0.803191	0.954013
56	72	2	56-72 Charge:2	LESLKQPAEVILSTDSQ		0.290257	0.344379	0.343885	0.387286	0.40645	0.424131	0.540741	0.71284	0.782648	0.830961	0.943549
57	67	2	57-67 Charge:2	ESLKQPAEVIL	0.0931697	0.344398	0.38786	0.395146	0.435752	0.442036	0.481207	0.534609	0.655854	0.755458	0.79636	0.781635
57	70	2	57-70 Charge:2	ESLKQPAEVILSTD		0.199989	0.268879	0.286986	0.316986	0.378543	0.434833	0.551434	0.68359	0.755137	0.762823
57	72	2	57-72 Charge:2	ESLKQPAEVILSTDSQ	0.0849028	0.279387	0.323758	0.371578	0.358875	0.390386	0.465931	0.515209	0.691219	0.781784	0.817071	0.803277
58	64	2	58-64 Charge:2	SLKQPAE	0.0291197	0.202611	0.318532	0.271293	0.26625	0.372688	0.425527	0.502845	0.677443	0.623401	0.759503	0.924579
58	67	2	58-67 Charge:2	SLKQPAEVIL		0.320205	0.365281	0.42017	0.40861	0.41463	0.476008	0.562921	0.675665	0.758025	0.807301	0.877675
59	67	2	59-67 Charge:2	LKQPAEVIL	0.0394157	0.361227	0.417776	0.429735	0.466191	0.474264	0.517747	0.579168	0.677302	0.779853	0.811932	0.726604
59	72	2	59-72 Charge:2	LKQPAEVILSTDSQ		0.255682	0.342845	0.365284	0.42055	0.414594	0.520607	0.549153	0.693042	0.816372	0.848252	0.829881
60	67	2	60-67 Charge:2	KQPAEVIL	0.0614009	0.364262	0.42834	0.468855	0.498539	0.496373	0.570105	0.643082	0.726275	0.809011	0.850492	0.895351
71	87	2	71-87 Charge:2	SQYVRQGITQWIHNWKK	0.0911355	0.321677	0.430098	0.447483	0.435154	0.422202	0.506264	0.429388	0.454507	0.475491	0.555506	0.747192
71	88	2	71-88 Charge:2	SQYVRQGITQWIHNWKKR	0.108578	0.349838	0.424057	0.309681	0.385513	0.401135	0.587158	0.350613	0.454008	0.478568	0.47016	0.6331
73	80	2	73-80 Charge:2	YVRQGITQ	0.100026	0.333333	0.384973	0.420399	0.434525	0.425835	0.435284	0.451288	0.413016	0.377718		0.801045
73	81	2	73-81 Charge:2	YVRQGITQW		0.447417	0.395664	0.431432	0.461459	0.506786	0.512626	0.588273	0.679883	0.702846	0.771076	0.831257
73	84	2	73-84 Charge:2	YVRQGITQWIHN	0.133245	0.224291	0.290789	0.301841	0.36253	0.42431	0.303707	0.287149	0.371099	0.362018		0.881553
73	85	2	73-85 Charge:2	YVRQGITQWIHNW		0.235251	0.431729	0.620074	0.631954	0.617892	0.665913	0.684638	0.647428	0.656856	0.769799	0.78417
73	93	2	73-93 Charge:2	YVRQGITQWIHNWKKRGWKTA		0.280436	0.294639	0.338247	0.632118	0.349671	0.379076	0.422902	0.519717	0.46993	0.544826	0.644707
76	83	2	76-83 Charge:2	QGITQWIH	0.0977365	0.422137	0.495474	0.520946	0.542151	0.543454	0.555216	0.579581	0.679499	0.662912	0.669377	0.777648
76	85	2	76-85 Charge:2	QGITQWIHNW	0.0960353	0.390464	0.497823	0.510859	0.59957	0.510994	0.606626	0.630118	0.676154	0.71504	0.72296	0.753449
76	93	2	76-93 Charge:2	QGITQWIHNWKKRGWKTA		0.253622	0.30587	0.337584	0.343154	0.335597	0.383607	0.406104	0.455014	0.565886	0.609551	0.446922
77	83	2	77-83 Charge:2	GITQWIH	0.0974069	0.402152	0.504798	0.544396	0.540895	0.482814	0.422907	0.455219	0.502625	0.48974	0.451446	0.517906
77	85	2	77-85 Charge:2	GITQWIHNW	0.111275	0.368363	0.421957	0.427398	0.465548	0.453043	0.501488	0.587534	0.618446	0.674769	0.653359	0.786648
77	86	2	77-86 Charge:2	GITQWIHNWK	0.118961	0.372907	0.474007	0.514822	0.516298	0.4558	0.40819	0.442501	0.442422	0.457729	0.436942	0.547139
77	87	2	77-87 Charge:2	GITQWIHNWKK	0.103567	0.37552	0.43472	0.471062	0.472052	0.415393	0.361128	0.391156	0.394192	0.399783	0.382729	0.467584
77	88	2	77-88 Charge:2	GITQWIHNWKKR	0.108973	0.368066	0.438117	0.462245	0.470065	0.40404	0.35102	0.361733	0.383269	0.39027	0.370017	0.461713
77	91	2	77-91 Charge:2	GITQWIHNWKKRGWK	0.0991535	0.307891	0.367328	0.403609	0.404763	0.360237	0.303961	0.314996	0.312124	0.367177	0.312509	0.394759
79	85	2	79-85 Charge:2	TQWIHNW	0.127651	0.319868	0.288753	0.324464	0.320761	0.290821	0.301367	0.371206	0.378088	0.305721	0.367108	0.346386
79	87	2	79-87 Charge:2	TQWIHNWKK	0.109334	0.389161	0.454182	0.473152	0.483682	0.406155	0.34169	0.407699	0.413595	0.399702	0.401633	0.485079
84	91	2	84-91 Charge:2	NWKKRGWK	0.075912	0.435142	0.441936	0.366876	0.398453	0.498772	0.343054	0.346399	0.438486	0.611277	0.640416	0.770513
94	108	2	94-108 Charge:2	DKKPVKNVDLWQRLD	0.127651	0.473624	0.543031	0.515221	0.679556	0.693627	0.650383	0.677742	0.755557	0.843078	0.874749	0.815797
104	107	2	104-107 Charge:2	WQRL	0.0927406	0.627591	0.670159	0.673831	0.697421	0.688879	0.722367	0.750826	0.783092	0.787739	0.881383	0.843167
104	108	2	104-108 Charge:2	WQRLD	0.0542859	0.691002	0.709804	0.736615	0.743681	0.760702	0.743437	0.840646	0.859484	0.815227	0.885251	0.85358
104	109	2	104-109 Charge:2	WQRLDA	0.0790465	0.68001	0.710483	0.688288	0.746164	0.789264	0.753343	0.806365	0.786921	0.840021	0.875734	0.982381
104	110	2	104-110 Charge:2	WQRLDAA	0.103623	0.664871	0.738207	0.763241	0.760578	0.786128	0.773451	0.818906	0.856443	0.828773	0.836372	0.951392
104	118	2	104-118 Charge:2	WQRLDAAIQRHTINW		0.598851		0.656994	0.634369	0.664496	0.629143	0.676292	0.803439	0.839744	0.836146	0.728112
111	118	2	111-118 Charge:2	IQRHTINW		0.563297	0.598054	0.6821	0.554295	0.672095	0.56158	0.671783	0.736036	0.736471	0.73716	0.73932
111	119	2	111-119 Charge:2	IQRHTINWK	0.0972295	0.644935	0.658724	0.529109	0.530711	0.547706	0.648912	0.667585	0.547323	0.675878	0.748456	0.799222
111	122	2	111-122 Charge:2	IQRHTINWKWVK	0.100798	0.618775	0.58016	0.602242	0.664411	0.668658	0.545169	0.622014	0.575093	0.71721	0.693005	0.518416
113	119	2	113-119 Charge:2	RHTINWK	0.0620897	0.538054	0.429178	0.429122	0.408468	0.612624	0.470035	0.410487	0.532073	0.617932	0.532229	0.763415
113	120	2	113-120 Charge:2	RHTINWKW	0.0952678	0.653265	0.527539	0.663723	0.784569	0.787358	0.608413	0.749245	0.740878	0.640019	0.723216	0.655026
114	119	2	114-119 Charge:2	HTINWK	0.0892848	0.699364	0.6839	0.627846	0.727641	0.716681	0.729111	0.730594	0.784946	0.638833	0.697513	0.716431
114	120	2	114-120 Charge:2	HTINWKW	0.0923096	0.493909	0.397195	0.568106	0.517288	0.553956	0.66236	0.626553	0.628891	0.619171	0.615356	0.632829
114	122	2	114-122 Charge:2	HTINWKWVK	0.0842748	0.509652	0.430768	0.56766	0.53426	0.439265	0.606022	0.523993	0.683457	0.722236	0.629451	0.775529
115	119	2	115-119 Charge:2	TINWK	0.0650516	0.52951	0.652784	0.73903	0.652414	0.629322	0.657044	0.68957	0.760745	0.613163	0.756936	0.766277
115	122	2	115-122 Charge:2	TINWKWVK	0.091818	0.500466	0.616255	0.560723	0.658494	0.666379	0.738225	0.729409	0.754198	0.629514	0.615869	0.720593
130	136	2	130-136 Charge:2	NERADEL		0.0465809	0.0529473	0.0442728	0.0634226	0.0879115	0.0995282	0.109154	0.312804	0.370713	0.447217	0.430122
130	155	2	130-155 Charge:2	NERADELARTAAESPTLEDVGYQPNA		0.0689819	0.0748378	0.0713111	0.0687318	0.0774829	0.0802858	0.094498	0.424617	0.517875	0.572852	0.680212
133	155	2	133-155 Charge:2	ADELARTAAESPTLEDVGYQPNA		0.0692123	0.0777507	0.0809826	0.0782295	0.0880448	0.110535	0.316137	0.410854	0.543898	0.599006	0.59659
135	148	2	135-148 Charge:2	ELARTAAESPTLED	0.0665171	0.064021	0.0698651	0.0765732	0.0773652	0.0785653	0.305237	0.369714	0.593126	0.679244	0.732029	0.663395
136	148	2	136-148 Charge:2	LARTAAESPTLED	0.0847966	0.0676213	0.0741865	0.0722422	0.0452729	0.0898616	0.0806078	0.341167	0.561658	0.660346	0.718987	0.779553
136	155	2	136-155 Charge:2	LARTAAESPTLEDVGYQPNA	0.0938969	0.075657	0.0832384	0.0919328	0.0945647	0.098925	0.219547	0.263137	0.42511	0.532445	0.55814	0.514999
137	146	2	137-146 Charge:2	ARTAAESPTL	0.112009	0.0801622	0.087509	0.0943833	0.110396	0.111194	0.142878	0.423992	0.571325	0.654175	0.709385	0.81397
137	148	2	137-148 Charge:2	ARTAAESPTLED	0.087167	0.0717127	0.0812009	0.0872628	0.0923663	0.0980449	0.271672	0.33065	0.551709	0.66192	0.708439	0.720912
137	155	2	137-155 Charge:2	ARTAAESPTLEDVGYQPNA	0.085825	0.0804335	0.0859315	0.0971405	0.100841	0.176549	0.217937	0.250393	0.394668	0.493323	0.533943	0.471205
139	155	2	139-155 Charge:2	TAAESPTLEDVGYQPNA	0.0868081	0.0834538	0.1034	0.105592	0.151866	0.125181	0.186631	0.232696	0.342617	0.447348	0.485387	0.489319

## Sheet: Figure 3 Sup Figure 6- AncD
Figure 3- Supplementary Figure 6- Source Data (AncD)
Start	End	Charge	Name	Sequence	Unfolded	0.001	0.013	0.021	0.04	0.077	0.377	1	6	10	20	30	Folded
1	6	2	1-6 Charge:2	MLKQVE	0.0444642	0.0705082	0.0573361	0.041553	0.0623099	0.0557956	0.056605	0.0597381	0.0568139	0.26795	0.45436	0.649112	1.03248
1	22	2	1-22 Charge:2	MLKQVEIFTDGSALGNPGPGGY	0.0921445	0.122877	0.102766	0.101839	0.103264	0.10069	0.103006	0.103487	0.102783	0.298356	0.410196	0.706936	0.98339
1	26	2	1-26 Charge:2	MLKQVEIFTDGSALGNPGPGGYGAIL	0.0926887	0.119327	0.0985023	0.0951877	0.0956389	0.0968537	0.104524	0.0964198	0.0998213	0.294198	0.502372	0.705045	0.996824
1	33	3	1-33 Charge:3	MLKQVEIFTDGSALGNPGPGGYGAILRYKQHEK	0.0969249	0.115012	0.0955299	0.09495	0.0960315	0.0928498	0.0963136	0.0951538	0.0946836	0.288587	0.498821	0.697317	1.01807
1	38	3	1-38 Charge:3	MLKQVEIFTDGSALGNPGPGGYGAILRYKQHEKTFSAG	0.082818	0.104033	0.0831208	0.0805865	0.0822123	0.0793274	0.0826427	0.079678	0.0797896	0.273016	0.486293	0.683456	1.0456
5	22	2	5-22 Charge:2	VEIFTDGSALGNPGPGGY	0.117666	0.11228	0.0901571	0.0851555	0.0883617	0.0875067	0.0893021	0.0901357	0.0926579	0.284087	0.494624	0.693171	1.00496
5	25	2	5-25 Charge:2	VEIFTDGSALGNPGPGGYGAI		0.113375	0.0751988	0.0811323	0.0805554	0.080576	0.0876015	0.0903416	0.0870658	0.279731	0.489538	0.680061	1.06376
5	26	2	5-26 Charge:2	VEIFTDGSALGNPGPGGYGAIL	0.0914788	0.114348	0.0966672	0.0955888	0.0977456	0.0938797	0.0990681	0.0990681	0.0979491	0.292008	0.501957	0.702079	1.0154
5	33	2	5-33 Charge:2	VEIFTDGSALGNPGPGGYGAILRYKQHEK	0.0956516	0.123356	0.0948254	0.0932862	0.0961376	0.0929784	0.096089	0.0939829	0.0946471	0.188231	0.398049	0.596494	1.02406
7	22	2	7-22 Charge:2	IFTDGSALGNPGPGGY		0.129244	0.0923242	0.117669	0.094245	0.0870357	0.0991593	0.0958166	0.0990346	0.276234	0.50577	0.689156	1.07
7	26	2	7-26 Charge:2	IFTDGSALGNPGPGGYGAIL		0.104587	0.0889204	0.0844319	0.0856738	0.0819479	0.0911428	0.0903584	0.0898791	0.280444	0.403366	0.68977	1.01144
7	33	2	7-33 Charge:2	IFTDGSALGNPGPGGYGAILRYKQHEK	0.0838591	0.117804	0.0993034	0.0988926	0.0966746	0.092107	0.0930271	0.0940129	0.0941936	0.288837	0.497233	0.695081	1.04219
26	33	2	26-33 Charge:2	LRYKQHEK	0.14188	0.158672	0.152643	0.166842	0.164382	0.148999	0.147759	0.174392	0.158409	0.36517	0.538688	0.806566	1.01685
39	48	2	39-48 Charge:2	YRLTTNNRME	0.00824634	0.0128976	0.942941	0.945595	0.953573	0.950319	0.951953	0.951422	0.946371	0.935276	0.948903	0.94565	1.04961
39	49	2	39-49 Charge:2	YRLTTNNRMEL	0.010118	0.0128535	0.905887	0.911311	0.921141	0.920503	0.927757	0.913954	0.910158	0.905955	0.917249	0.915717	1.04834
41	47	2	41-47 Charge:2	LTTNNRM	0.00442995	0.00706301	0.792667	0.793962	0.789385	0.785589	0.800614	0.805441	0.809208	0.789297	0.797656	0.819421	0.889539
41	49	2	41-49 Charge:2	LTTNNRMEL	0.00638554	0.0113889	0.829741	0.835187	0.848507	0.848163	0.849979	0.837773	0.839517	0.828612	0.844719	0.844076	1.04916
42	49	2	42-49 Charge:2	TTNNRMEL	0.00631064	0.00827205	0.842222	0.864151	0.873613	0.867539	0.870576	0.855858	0.858764	0.851055	0.863743	0.869028	1.03611
51	64	2	51-64 Charge:2	AAIVALEALKEHAE	0.0163846	0.0217776	0.703389	0.718292	0.850826	0.737775	0.875307	0.869066	0.720189	0.708099	0.854646	0.857198	0.99389
57	64	2	57-64 Charge:2	EALKEHAE	0.00783735	0.0115982	0.810545	0.963888	0.870439	0.870342	0.860578	0.840938	0.839478	0.836916	0.861973	0.856475	0.951881
71	87	3	71-87 Charge:3	SQYVRQGITQWIHNWKK	0.0560823	0.0956034	0.405797	0.45083	0.458732	0.463575	0.449108	0.423399	0.44199	0.399373	0.700594	0.781681	0.963061
71	88	2	71-88 Charge:2	SQYVRQGITQWIHNWKKR	0.073359	0.101972	0.121097	0.419747	0.739293	0.631703	0.715442	0.719851	0.687892	0.719576	0.707242	0.700269	0.970398
77	85	2	77-85 Charge:2	GITQWIHNW	0.00392925	0.140638	0.439261	0.506203	0.561449	0.559031	0.504797	0.503128	0.525205	0.669959	0.651955	0.638091	1.01025
77	86	2	77-86 Charge:2	GITQWIHNWK	0.0478855	0.11087	0.405382	0.460965	0.493657	0.504797	0.488534	0.466196	0.423447	0.639435	0.637899	0.619429	0.982326
77	87	2	77-87 Charge:2	GITQWIHNWKK	0.0641427	0.107912	0.422092	0.453255	0.485056	0.477587	0.469969	0.448538	0.43276	0.618148	0.604335	0.6851	0.954265
77	88	2	77-88 Charge:2	GITQWIHNWKKR	0.0707859	0.114498	0.413938	0.434986	0.4684	0.471509	0.46028	0.43426	0.419101	0.604092	0.692821	0.66987	0.949824
77	91	3	77-91 Charge:3	GITQWIHNWKKRGWK	0.0676498	0.110391	0.352232	0.364729	0.396629	0.40079	0.390543	0.3663	0.353959	0.537272	0.534442	0.516949	0.926972
79	87	2	79-87 Charge:2	TQWIHNWKK	0.0332395	0.116993	0.43572	0.450238	0.497846	0.482352	0.46718	0.442336	0.420548	0.599575	0.59977	0.597726	0.944926
104	107	2	104-107 Charge:2	WQRL	0.0579044	0.108545	0.563774	0.81591	0.861109	0.837782	0.837762	0.811984	0.833906	0.829939	0.843825	0.827965	1.0225
108	122	2	108-122 Charge:2	DAALGQHQIKWEWVK	0.0814074	0.107117	0.367363	0.775509	0.799555	0.797934	0.797847	0.776677	0.773188	0.762662	0.771961	0.768633	0.939835
110	118	2	110-118 Charge:2	ALGQHQIKW		0.0873246	0.323558	0.70183	0.715877	0.743758	0.781118	0.710795	0.739589	0.689696	0.714264	0.71455	0.994247
110	122	2	110-122 Charge:2	ALGQHQIKWEWVK	0.0814074	0.107117	0.367363	0.775509	0.799555	0.797934	0.797847	0.776677	0.773188	0.762662	0.771961	0.768633	0.939835
111	117	2	111-117 Charge:2	LGQHQIK	0.00801031	0.00905839	0.385619	0.737904	0.746466	0.724793	0.727842	0.709724	0.719612	0.70211	0.707323	0.712362	0.991059
111	118	2	111-118 Charge:2	LGQHQIKW		0.00459818	0.34143	0.863024	0.88902	0.885364	0.895196	0.889658	0.860846	0.856412	0.865404	0.882579	1.0448
111	120	2	111-120 Charge:2	LGQHQIKWEW	0.00875363	0.0114922	0.378837	0.796163	0.795803	0.805279	0.822542	0.792973	0.782356	0.786343	0.800213	0.789173	0.975685
111	122	2	111-122 Charge:2	LGQHQIKWEWVK	0.00971094	0.0135732	0.561197	0.872814	0.894607	0.886556	0.884387	0.871195	0.865981	0.860663	0.869011	0.866516	0.919245
112	119	2	112-119 Charge:2	GQHQIKWE	0.00664146	0.00863871	0.469741	0.899867	0.892545	0.906708	0.911051	0.889473	0.883966	0.907065	0.894871	0.874674	0.955727
112	122	2	112-122 Charge:2	GQHQIKWEWVK	0.00903418	0.0109002	0.459537	0.865842	0.887956	0.889223	0.889088	0.866068	0.864922	0.850199	0.860939	0.865978	0.899611
114	120	2	114-120 Charge:2	HQIKWEW	0.00237133	0.00411251	0.480796	0.871176	0.955953	0.917396	0.932128	0.903165	0.903899	0.895168	0.921761	0.896327	0.928758
114	122	2	114-122 Charge:2	HQIKWEWVK	0.00442204	0.00581764	0.547451	0.854977	0.877367	0.870217	0.838272	0.844934	0.855265	0.84665	0.853637	0.85807	0.859536
123	132	2	123-132 Charge:2	GHAGHPENER	0.116156	0.135353	0.0453847	0.109728	0.100271	0.113581	0.116654	0.125592	0.102673	0.333038	0.486852	0.705573	1.01567
123	135	2	123-135 Charge:2	GHAGHPENERADE		0.0740071	0.0120408	0.0491574	0.017056	0.0192925	0.0436226	0.0382009	0.0374328	0.203863	0.435061	0.636891	1.01448
135	146	2	135-146 Charge:2	ELARAAASNPTL	0.0668211	0.096378	0.0815066	0.0750862	0.0788755	0.0793617	0.0830509	0.0806057	0.0844237	0.274371	0.487898	0.679333	0.937812
135	155	2	135-155 Charge:2	ELARAAASNPTLEDVGYQPEA	0.150494	0.116886	0.114086	0.10918	0.113996	0.108999	0.115697	0.111844	0.109405	0.30477	0.51678	0.714478	0.913788
136	155	2	136-155 Charge:2	LARAAASNPTLEDVGYQPEA	0.149582	0.115974	0.117229	0.112489	0.112519	0.109787	0.118691	0.114896	0.113449	0.305165	0.517672	0.712652	0.891498
137	146	2	137-146 Charge:2	ARAAASNPTL	0.0463323	0.0908614	0.0688593	0.0792615	0.0739191	0.0732328	0.0693033	0.0566	0.0700569	0.268052	0.472318	0.672668	0.94772
137	147	2	137-147 Charge:2	ARAAASNPTLE		0.0966266	0.073681	0.0743653	0.0809538	0.0711717	0.0750899	0.0755461	0.0782298	0.280417	0.485167	0.677156	0.919382
137	148	2	137-148 Charge:2	ARAAASNPTLED	0.0249412	0.0943623	0.0628709	0.0649423	0.0739419	0.0659921	0.0752715	0.0635707	0.0730041	0.269057	0.476027	0.679512	0.919634
137	155	2	137-155 Charge:2	ARAAASNPTLEDVGYQPEA	0.142066	0.109904	0.107957	0.10248	0.10925	0.102784	0.10785	0.102906	0.102556	0.296273	0.506451	0.700639	0.859547
139	155	2	139-155 Charge:2	AAASNPTLEDVGYQPEA	0.168517	0.128182	0.125402	0.120634	0.12461	0.120685	0.126632	0.123043	0.118798	0.312968	0.524223	0.717332	0.884403
140	155	2	140-155 Charge:2	AASNPTLEDVGYQPEA	0.138817	0.119792	0.119642	0.119393	0.122389	0.1143	0.123388	0.119543	0.115265	0.309622	0.517395	0.715531	0.885834
