# Supplementary material for: Tracing a protein’s folding pathway over evolutionary time using ancestral sequence reconstruction and hydrogen exchange
Source: eLife. 2018 Sep 11;7:e38369. doi: 10.7554/eLife.38369 (PMC6158009; doi:10.7554/eLife.38369)
Supplement: Figure 5—source data 1. [file elife-38369-fig5-data1.xlsx]

## Sheet: ecRNH_A55G
Start	End	Charge	Name	Sequence	0.001	0.013	0.021	0.04	0.077	Folded
1	6	[1;2]	1-6	MLKQVE	0.168221	0.0237962				1.01209
1	7	2	1-7	MLKQVEI	0.141757	0.022818				1.04621
1	8	2	1-8	MLKQVEIF	0.169424	0.0503379				1.05756
1	10	2	1-10	MLKQVEIFTD	0.145812	0.0378709				1.07243
1	13	2	1-13	MLKQVEIFTDGSA	0.1732	0.0511291	0.0249964	0.0737821	0.0663258	1.09288
1	25	2	1-25	MLKQVEIFTDGSALGNPGPGGYGAI	0.183757	0.0515089	0.0349581	0.0887976	0.0820825	1.14054
1	26	[4;3;2]	1-26	MLKQVEIFTDGSALGNPGPGGYGAIL	0.18353	0.0568759	0.038823	0.0793587	0.0806218	1.15009
1	27	[3;2]	1-27	MLKQVEIFTDGSALGNPGPGGYGAILR	0.137695	0.0395493	0.0281309	0.0587379	0.0612704
1	31	[4;3]	1-31	MLKQVEIFTDGSALGNPGPGGYGAILRYRGR	0.182424	0.0494007				1.135
1	33	[6;5;4;3]	1-33	MLKQVEIFTDGSALGNPGPGGYGAILRYRGREK	0.182292	0.0542476	0.0448363	0.0909139	0.0938714	1.13757
1	38	[4;3]	1-38	MLKQVEIFTDGSALGNPGPGGYGAILRYRGREKTFSAG	0.181814	0.0600578				1.13998
1	41	4	1-41	MLKQVEIFTDGSALGNPGPGGYGAILRYRGREKTFSAGYTR	0.182579	0.0572057				1.15335
5	26	[3;2]	5-26	VEIFTDGSALGNPGPGGYGAIL	0.175816	0.0569309	0.0509593	0.115987	0.125715	1.15866
7	26	[1;2]	7-26	IFTDGSALGNPGPGGYGAIL	0.189313	0.0639313	0.0403944	0.0784987	0.0731552	1.18282
7	31	3	7-31	IFTDGSALGNPGPGGYGAILRYRGR	0.182879	0.0558351	0.0344165	0.0739693	0.0707897	1.14493
7	33	[2;4;3]	7-33	IFTDGSALGNPGPGGYGAILRYRGREK	0.186465	0.0552784	0.0418694	0.0795256	0.0835722	1.14516
7	38	[4;3]	7-38	IFTDGSALGNPGPGGYGAILRYRGREKTFSAG	0.188529	0.0560911	0.0386103	0.082542	0.0835326	1.18758
14	26	2	14-26	LGNPGPGGYGAIL	0.190631	0.0434606				1.4365
27	38	2	27-38	RYRGREKTFSAG	0.205496	0.066175	0.0452617	0.0881996	0.0638513	1.1762
27	41	[2;4;3]	27-41	RYRGREKTFSAGYTR	0.133074	0.0383896	0.035031	0.672582	0.0802217	1.15569
34	41	[1;2]	34-41	TFSAGYTR	0.195122	0.028876				1.26117
42	49	[1;2]	42-49	TTNNRMEL	0.154184	0.0969749	0.120029	0.262625	0.297146	1.17712
42	50	2	42-50	TTNNRMELM	0.160273	0.188839				1.14977
50	64	2	50-64	MAAIVGLEALKEHAE	0.182681	0.14116				1.06013
50	67	[3;2]	50-67	MAAIVGLEALKEHAEVIL	0.177867	0.221203	0.334625	1.04491	1.04218	1.09158
50	72	[3;2]	50-72	MAAIVGLEALKEHAEVILSTDSQ	0.181088	0.194305	0.241676	0.714143	0.826874	1.07229
51	64	2	51-64	AAIVGLEALKEHAE	0.176564	0.188157				1.05554
51	67	[3;2]	51-67	AAIVGLEALKEHAEVIL	0.183992	0.22986				1.09059
51	72	[3;2]	51-72	AAIVGLEALKEHAEVILSTDSQ	0.184361	0.172629	0.255338	0.826972		1.07366
52	67	[3;2]	52-67	AIVGLEALKEHAEVIL	0.168395	0.0977185	0.169884	0.567512	0.454432	1.11514
52	72	[3;2]	52-72	AIVGLEALKEHAEVILSTDSQ	0.178916	0.0925314	0.127854	0.335761	0.413858	1.08415
53	63	2	53-63	IVGLEALKEHA	0.163589	0.216383				1.04924
53	64	2	53-64	IVGLEALKEHAE	0.18238	0.235696				1.00882
53	67	[3;2]	53-67	IVGLEALKEHAEVIL	0.183152	0.198432	0.184683	0.460572	0.450438	1.06281
53	72	[2;3]	53-72	IVGLEALKEHAEVILSTDSQ	0.188624	0.20778				1.07678
56	67	2	56-67	LEALKEHAEVIL	0.165005	0.222401				1.05219
57	64	[1;2]	57-64	EALKEHAE	0.181014	0.144348	0.0513043	0.17	0.143188	0.837681
57	67	2	57-67	EALKEHAEVIL	0.192738	0.254242	0.158297	0.365202	0.380556	1.05735
57	72	[3;2]	57-72	EALKEHAEVILSTDSQ	0.184634	0.191131	0.125953	0.279663	0.293461	1.0481
59	67	2	59-67	LKEHAEVIL	0.179891	0.246466				1.05677
59	72	2	59-72	LKEHAEVILSTDSQ	0.170668	0.162665	0.11598	0.278778	0.331599	1.20968
60	72	2	60-72	KEHAEVILSTDSQ	0.175652	0.190733	0.709966	0.277867	0.295643	1.06907
71	80	2	71-80	SQYVRQGITQ	0.16728	0.0662678	-0.00728639	0.0448688	0.010431	1.11091
73	91	[4;3]	73-91	YVRQGITQWIHNWKKRGWK	0.168636	0.0857829	0.0629017	0.181749	0.128142	1.04201
73	103	[7;6;5;4;3]	73-103	YVRQGITQWIHNWKKRGWKTADKKPVKNVDL	0.173928	0.0963384	0.144236	0.399878	0.437002	1.01685
74	103	[5;4;3]	74-103	VRQGITQWIHNWKKRGWKTADKKPVKNVDL	0.172823	0.0849942	0.175987	0.502507	0.586608	0.999457
76	85	2	76-85	QGITQWIHNW	0.153652	0.164774				1.00599
76	103	4	76-103	QGITQWIHNWKKRGWKTADKKPVKNVDL	0.180355	0.157383	0.154556	0.359638	0.409451	0.990835
77	85	[1;2]	77-85	GITQWIHNW	0.156459	0.0686164	0.229665	0.556172	0.65378	1.05187
77	86	2	77-86	GITQWIHNWK	0.150463	0.100364	0.199239	0.353753	0.63955	1.0582
77	91	[3;2]	77-91	GITQWIHNWKKRGWK	0.16471	0.13291	0.155373	0.420659	0.494611	1.00288
77	103	[2;5;4;3]	77-103	GITQWIHNWKKRGWKTADKKPVKNVDL	0.16955	0.132751	0.132388	0.277091	0.303547	0.970458
81	103	[2;4;3]	81-103	WIHNWKKRGWKTADKKPVKNVDL	0.178575	0.193007	0.123089	0.278594	0.304781	0.927099
84	103	[2;3]	84-103	NWKKRGWKTADKKPVKNVDL	0.179116	0.146723	0.0801795	0.19249	0.21371	0.915682
86	103	[3;2]	86-103	KKRGWKTADKKPVKNVDL	0.117622	0.111627	0.0806343	0.189907	0.206965	0.663235
89	103	[3;2]	89-103	GWKTADKKPVKNVDL	0.143666	0.0500325	0.0122416	0.218905	0.233745
92	103	[1;3;2]	92-103	TADKKPVKNVDL	0.167511	0.145023	0.197173	0.434168	0.469882	0.927918
104	129	[4;3]	104-129	WQRLDAALGQHQIKWEWVKGHAGHPE	0.176348	0.184249				1.06516
108	117	[1;2]	108-117	DAALGQHQIK	0.177258	0.238408	0.158415	0.391834	0.415481	1.0375
108	129	[4;3;2]	108-129	DAALGQHQIKWEWVKGHAGHPE	0.133963	0.0709323	0.0875425	0.195098	0.211789	0.723537
111	129	[2;4;3]	111-129	LGQHQIKWEWVKGHAGHPE	0.186496	0.103272	0.0627174	0.137843	0.148177	0.977057
114	129	[2;3]	114-129	HQIKWEWVKGHAGHPE	0.166412	0.0878958				0.974281
118	129	[3;2]	118-129	WEWVKGHAGHPE	0.135886	0.0555228	0.0574463	0.144016	0.145957	1.01736
135	146	2	135-146	ELARAAAMNPTL	0.146986	0.0433945				1.1002
135	155	2	135-155	ELARAAAMNPTLEDTGYQVEV	0.209359	0.10065	0.0679686	0.125391	0.128479	0.986126
136	151	2	136-151	LARAAAMNPTLEDTGY	0.174095	0.0465344				1.02986
136	155	2	136-155	LARAAAMNPTLEDTGYQVEV	0.209613	0.0996963	0.0672303	0.135117	0.124364	0.965933
137	146	2	137-146	ARAAAMNPTL	0.164182	0.0441514				1.07167
137	151	2	137-151	ARAAAMNPTLEDTGY	0.178554	0.0544118				1.02757
137	155	2	137-155	ARAAAMNPTLEDTGYQVEV	0.214894	0.106293	0.0660838	0.138203	0.141133	0.954997
140	155	[1;2]	140-155	AAMNPTLEDTGYQVEV	0.202508	0.106066				0.923379

## Sheet: ecRNH_D108L
Start	End	Charge	Name	Sequence	0.001	0.013	0.021	0.077	0.373	5	Folded
1	6	2	1-6	MLKQVE	0.332176	0.086491		0.0704023	0.0657016	0.0356347	0.501687
1	13	2	1-13	MLKQVEIFTDGSA	0.122727	0.0652396	0.162435				0.50845
1	26	[4;3;2]	1-26	MLKQVEIFTDGSALGNPGPGGYGAIL	0.158119	0.0886191	0.0794265	0.0489929	0.10213	0.155255	1.10229
1	31	[5;4;3]	1-31	MLKQVEIFTDGSALGNPGPGGYGAILRYRGR	0.286242	0.107862		0.131906			0.752817
1	33	[6;5;4;3]	1-33	MLKQVEIFTDGSALGNPGPGGYGAILRYRGREK	0.241477	0.0962118	0.0762517	0.0516399	0.093342	0.0793734	0.743576
1	38	[6;5;4;3]	1-38	MLKQVEIFTDGSALGNPGPGGYGAILRYRGREKTFSAG	0.18128	0.0902803	0.0854463				1.02405
5	8	1	5-8	VEIF	0.621015	0.105667					0.541322
5	26	[3;2]	5-26	VEIFTDGSALGNPGPGGYGAIL	0.250694	0.0982171	0.132893	0.0683576			0.603383
5	27	[3;2]	5-27	VEIFTDGSALGNPGPGGYGAILR	0.432915	0.133484	1.41981	0.725727	0.174374	0.219412	0.381417
5	28	2	5-28	VEIFTDGSALGNPGPGGYGAILRY	0.495602	0.125955					0.379169
5	29	[2;3]	5-29	VEIFTDGSALGNPGPGGYGAILRYR	0.317003	0.0968279					0.787564
5	31	[4;3]	5-31	VEIFTDGSALGNPGPGGYGAILRYRGR	0.506027	0.129754					0.354763
7	26	[1;3;2]	7-26	IFTDGSALGNPGPGGYGAIL	0.256595	0.105643	0.111526	0.0573418	0.245835	0.231613	0.58981
7	27	[3;2]	7-27	IFTDGSALGNPGPGGYGAILR	0.492029	0.125818					0.344557
7	28	2	7-28	IFTDGSALGNPGPGGYGAILRY	0.445126	0.114153					0.324894
7	29	[2;3]	7-29	IFTDGSALGNPGPGGYGAILRYR	0.495046	0.126813					0.332731
7	31	[4;3]	7-31	IFTDGSALGNPGPGGYGAILRYRGR	0.293661	0.0869245					0.369501
7	33	[5;4;3]	7-33	IFTDGSALGNPGPGGYGAILRYRGREK	0.331706	0.103623	0.0819484	0.044414	0.582931	0.507246	0.486837
7	38	[4;3]	7-38	IFTDGSALGNPGPGGYGAILRYRGREKTFSAG	0.178432	0.0737557	0.128293				1.12853
9	28	2	9-28	TDGSALGNPGPGGYGAILRY	0.475009	0.128428					0.3633
9	29	3	9-29	TDGSALGNPGPGGYGAILRYR	0.486328	0.130628					0.214254
10	27	2	10-27	DGSALGNPGPGGYGAILR	0.485184	0.128804					0.348438
10	28	2	10-28	DGSALGNPGPGGYGAILRY	0.48142	0.148638					0.347989
11	26	1	11-26	GSALGNPGPGGYGAIL	0.634149	0.156886					0.413166
14	24	1	14-24	LGNPGPGGYGA		0.0448065			0.066838	-0.0359897
14	26	[1;2]	14-26	LGNPGPGGYGAIL	0.645779	0.175649					0.458929
14	27	2	14-27	LGNPGPGGYGAILR		0.0595785			0.188369	0.287611
25	29	2	25-29	ILRYR		0.0178504			0.175258	-0.0103093
27	38	[3;2]	27-38	RYRGREKTFSAG	0.135018	0.0566294	0.0967742				0.989016
34	41	[1;2]	34-41	TFSAGYTR	0.39756	0.107756	0.0430868	0.0371785	0.296399	0.310249	0.515904
34	43	2	34-43	TFSAGYTRTT	0.261562	0.0718885					0.300316
42	49	[1;2]	42-49	TTNNRMEL	0.466365	0.189703		0.0906904	0.35879	0.387608	0.699836
45	49	2	45-49	NRMEL	0.679755	0.291607					0.732349
50	64	[3;2]	50-64	MAAIVALEALKEHAE	0.542688	0.235135					0.696376
50	67	[3;2]	50-67	MAAIVALEALKEHAEVIL	0.543019	0.360276			0.457746	1.24648	0.535945
50	72	[3;2]	50-72	MAAIVALEALKEHAEVILSTDSQ		0.354117			0.28628	1.07916
51	56	1	51-56	AAIVAL	0.752498	0.395504					0.913822
51	64	[3;2]	51-64	AAIVALEALKEHAE		0.375483	0.7376	0.0607839	0.471115	0.862965
53	56	1	53-56	IVAL	0.622553	0.335035			0.848427	0.916111	0.802979
53	64	[3;2]	53-64	IVALEALKEHAE	0.561781	0.381631	0.666378	0.183007			0.521694
53	67	[3;2]	53-67	IVALEALKEHAEVIL	0.540732	0.362945	0.651284	0.155298	11.1074	3.44628	0.519705
56	64	[3;2;1]	56-64	LEALKEHAE	0.545681	0.229873				0.735349	0.502802
56	67	[3;2]	56-67	LEALKEHAEVIL	0.233302	0.331974	0.469294				1.02697
57	64	[1;2]	57-64	EALKEHAE	0.198948	0.202787	0.23512	0.0930514	0.516329	0.5031	0.792974
57	67	2	57-67	EALKEHAEVIL	0.413924	0.350359	0.419621	0.120023			0.47227
57	72	[3;2]	57-72	EALKEHAEVILSTDSQ	0.115768	0.259629	0.29013	0.0949288	0.290608	0.464457
58	72	2	58-72	ALKEHAEVILSTDSQ	0.167314	0.172568			0.961303		0.990864
59	67	[1;2]	59-67	LKEHAEVIL	0.203533	0.313892	0.242475				0.959826
64	72	1	64-72	EVILSTDSQ		0.112962			0.627581	0.429941
65	70	1	65-70	VILSTD	0.64903	0.161773					0.580886
65	72	[1;2]	65-72	VILSTDSQ	0.618785	0.162194					0.495067
65	73	1	65-73	VILSTDSQY		0.109663			0.237693	0.307807
71	76	[1;2]	71-76	SQYVRQ		0.159865			0.550129	0.539846
71	80	2	71-80	SQYVRQGITQ	0.18998	0.284					1.1158
71	88	4	71-88	SQYVRQGITQWIHNWKKR	0.433348	0.125385					0.346543
71	91	[6;5;3;4]	71-91	SQYVRQGITQWIHNWKKRGWK	0.557474	0.15876			0.842265	0.93731	0.470986
71	103	[7;4;5;6]	71-103	SQYVRQGITQWIHNWKKRGWKTADKKPVKNVDL	0.479319	0.175274			2.35321	3.45826	0.375486
73	85	[3;2]	73-85	YVRQGITQWIHNW	0.194986	0.27305	0.820704				1.00964
73	91	[5;4;3]	73-91	YVRQGITQWIHNWKKRGWK		0.280536	0.68064	0.057134	1.71279	1.42559
73	103	[7;6;5;4;3]	73-103	YVRQGITQWIHNWKKRGWKTADKKPVKNVDL	0.321906	0.118323			0.580714	0.68631	0.243705
76	83	2	76-83	QGITQWIH	0.580528	0.610644					0.680858
76	85	2	76-85	QGITQWIHNW	0.431288	0.424147					0.724634
76	86	[3;2]	76-86	QGITQWIHNWK	0.550124	0.22446					0.533247
76	87	3	76-87	QGITQWIHNWKK	0.419355	0.137957					0.398996
76	103	[5;4]	76-103	QGITQWIHNWKKRGWKTADKKPVKNVDL	0.44981	0.23039					0.553688
77	83	2	77-83	GITQWIH	0.303795	0.326772		0.133114	0.737343	0.502256	0.664094
77	85	[1;2]	77-85	GITQWIHNW	0.415069	0.281349	0.724784	0.141685	0.655734	0.701901	0.510478
77	86	2	77-86	GITQWIHNWK	0.218445	0.184372			0.57567	0.605679	0.76419
77	87	[4;3;2]	77-87	GITQWIHNWKK	0.634044	0.214199			0.602386	0.604321	0.492862
77	91	[4;3;2]	77-91	GITQWIHNWKKRGWK	0.366833	0.212627			0.554246	0.596174	0.416187
77	103	[6;5;4;3]	77-103	GITQWIHNWKKRGWKTADKKPVKNVDL	0.299543	0.220224	0.32804	0.0688564	0.43967	0.480057	0.235617
81	85	2	81-85	WIHNW	0.278487	0.098723					0.199902
82	91	[4;3]	82-91	IHNWKKRGWK	0.812929	0.223298					0.418957
84	103	[6;5;4;2;3]	84-103	NWKKRGWKTADKKPVKNVDL	0.539601	0.152577					0.511761
86	103	[6;5;4;3;2]	86-103	KKRGWKTADKKPVKNVDL	0.437384	0.15032			-0.00188679	0.206604	0.377152
89	103	[4;3;2]	89-103	GWKTADKKPVKNVDL	0.517289	0.14773			0.189371	0.226634	0.450015
92	103	[4;1;3;2]	92-103	TADKKPVKNVDL	0.403344	0.141585			0.171766	0.209327	0.439941
94	103	[1;3;2]	94-103	DKKPVKNVDL	0.277887	0.131575	0.208932	0.0605793	0.206421	0.254375	0.483915
95	103	[3;2;1]	95-103	KKPVKNVDL		0.104425			0.277066	0.198911
96	103	[1;2]	96-103	KPVKNVDL	0.128789	0.0913006			0.172231	0.175896
104	107	2	104-107	WQRL	0.383398	0.525193	0.790824	0.157375	1.07263	1.14267	0.934471
104	108	2	104-108	WQRLL	0.516216	0.478919	0.717194	0.171392			0.637613
107	118	[3;2]	107-118	LLAALGQHQIKW	0.729828	0.29901					0.741188
107	119	3	107-119	LLAALGQHQIKWE	0.51445	0.159617					0.534258
107	120	[3;2]	107-120	LLAALGQHQIKWEW	0.462916	0.15591					0.466072
107	122	[4;3;2]	107-122	LLAALGQHQIKWEWVK	0.611833	0.228481					0.567643
108	117	[1;3;2]	108-117	LAALGQHQIK	0.134816	0.205111			0.988343
108	122	[4;3;2]	108-122	LAALGQHQIKWEWVK	0.439429	0.368061					0.370169
110	120	[3;2]	110-120	ALGQHQIKWEW	0.740293	0.205824					0.611727
111	117	2	111-117	LGQHQIK	0.135826	0.0927635			0.530698	0.526493	0.637203
111	118	[3;2]	111-118	LGQHQIKW	0.283594	0.166055	0.22121	0.0725977			0.644471
111	122	[3;2]	111-122	LGQHQIKWEWVK	0.15275	0.176141	0.196695	0.0762874	0.424575	0.461756	0.749134
112	119	2	112-119	GQHQIKWE		0.075			0.549259	0.582099
112	120	[3;2]	112-120	GQHQIKWEW	0.574515	0.141329					0.492857
112	122	[4;3;2]	112-122	GQHQIKWEWVK	0.4453	0.101377			0.489478	0.49053	0.349799
114	120	2	114-120	HQIKWEW		0.123408			0.485699	0.463146
118	122	[1;2]	118-122	WEWVK	0.219338	0.107089	-0.014767	0.0620674	0.293073	0.209591	0.339158
120	129	[3;1;2]	120-129	WVKGHAGHPE	0.293312	0.0803411			0.315412	0.261649	0.111086
120	132	[4;3;2]	120-132	WVKGHAGHPENER	0.316137	0.104723			0.160684	0.0136752	0.184706
123	129	1	123-129	GHAGHPE		0.0646193			4.21429	-0.714286
123	134	2	123-134	GHAGHPENERAD		0.0758621			0.173502	-0.0205047
123	135	[3;2]	123-135	GHAGHPENERADE		0.0565408			-0.13302	-0.0266041
133	155	2	133-155	ADELARAAAMNPTLEDTGYQVEV	0.63629	0.120401					0.262149
135	155	2	135-155	ELARAAAMNPTLEDTGYQVEV	0.363996	0.132968					0.559814
136	155	2	136-155	LARAAAMNPTLEDTGYQVEV	0.16761	0.0894532			1.89172	0.328025
137	146	[1;2]	137-146	ARAAAMNPTL	0.210489	0.0619683				-0.0927152	0.864669
137	155	2	137-155	ARAAAMNPTLEDTGYQVEV	0.19218	0.137629	0.132665	0.069914	1.20964	1.36386	0.903942
139	155	2	139-155	AAAMNPTLEDTGYQVEV	0.288322	0.103375		0.0423567			0.41552
140	144	1	140-144	AAMNP		0.0655172			0.0972569	-0.0374065
140	155	2	140-155	AAMNPTLEDTGYQVEV	0.156823	0.0925289	0.392278				0.57167
141	155	[1;2]	141-155	AMNPTLEDTGYQVEV	0.424847	0.140337	0.0624919				0.712577
143	148	1	143-148	NPTLED	0.452521	0.0944481			0.0185841	0.0575221	0.275486
145	151	1	145-151	TLEDTGY		0.0712042			0.0592255	0.0785877
145	155	[1;2]	145-155	TLEDTGYQVEV	0.20346	0.12357			0.225774	0.227134	0.755413
147	155	[1;2]	147-155	EDTGYQVEV	0.664748	0.219884			0.36445	0.347187	0.389839
148	155	1	148-155	DTGYQVEV	0.556962	0.219691			0.274756	0.270107	0.335865
