# Supplementary material for: Tracing a protein’s folding pathway over evolutionary time using ancestral sequence reconstruction and hydrogen exchange
Source: eLife. 2018 Sep 11;7:e38369. doi: 10.7554/eLife.38369 (PMC6158009; doi:10.7554/eLife.38369)
Supplement: Supplementary file 1. — Table 1: Comparison of intrinsic helicity and AABUF across RNase H variants Values for the helicity and average area buried upon folding (AABUF) are presented for Helix A and Helix D in each of the RNase H variants studied. Values represent the average value acorss the entire helix and are calculated based on previous work (Muñoz and Serrano, 1994; Rose et al., 1985; Nishimura et al., 2005). Table 2: Predicted aggregation-prone segments in the RNase H sequence Aggregation-prone sequences found in the RNase H variants studied were predicted using several methods based on primary sequence (Goldschmidt et al., 2010; Gasior and Kotulska, 2014; Zhou et al., 2008). Sequences are listed with their location within the protein, which proteins contained the sequence, and the method used to identify them. [file elife-38369-supp1.xlsx]

## Sheet: Table 1-Helicity and AABUF
Supplementary File 1 - Table 1: Comparison of intrinsic helicity and AABUF across RNase H variants
	ttRNH*		Anc3*		Anc2*		Anc1*
	AABUF (Å2)†	Helicity (%)‡	AABUF (Å2)	Helicity (%)	AABUF (Å2)	Helicity (%)	AABUF (Å2)	Helicity (%)
Helix A	122.353	3.61176	122.353	3.56471	124.571	1.74118	124.571	1.82353
Helix D	135.973	8.55333	130.04	5.11333	136.907	17.5733	136.907	20.28
Ratio	0.89983	0.422264	0.940887	0.697139	0.909894	0.0990806	0.909894	0.0899176
Log2(Ratio)	-0.152275	-1.24378	-0.0879067	-0.520481	-0.136229	-3.33525	-0.136229	-3.47525
	AncA*		AncB*		AncC*		AncD*
	AABUF (Å2)	Helicity (%)	AABUF (Å2)	Helicity (%)	AABUF (Å2)	Helicity (%)	AABUF (Å2)	Helicity (%)
Helix A	124.571	1.92353	126.347	3.21765	128.565	5.34118	128.624	10.0353
Helix D	130.36	2.59333	131.493	4.63333	136.167	4.05333	129.953	2.48
Ratio	0.955589	0.741721	0.960863	0.694456	0.944172	1.31772	0.989767	4.04649
Log2(Ratio)	-0.0655378	-0.431052	-0.0575976	-0.526044	-0.0828789	0.398049	-0.0148391	2.01667
	ecRNH*		A55G*		D108L*
	AABUF (Å2)	Helicity (%)	AABUF (Å2)	Helicity (%)	AABUF (Å2)	Helicity (%)
Helix A	128.624	9.66471	127.229	3.00588	128.624	9.66471
Helix D	129.953	2.46667	129.953	2.46667	134.373	20.28
Ratio	0.989767	3.91812	0.979039	1.2186	0.95721	0.476563
Log2(Ratio)	-0.0148391	1.97016	-0.0305614	0.285226	-0.0630923	-1.06926
	† AABUF values are the average across each helix as predicted using values from Rose, et al. (1985).
	‡ Helicity values are the average across each helix as predicted using values from Muñoz and Serrano (1994).

## Sheet: Table 2-Aggregation
Supplementary File 1 - Table 2: Aggregation Propensity of RNase H regions
Method	Predicted Amyloidogenic Segment	Protein Region	Identified in
Zipper DB8	AAIEGL	Core, Helix A	Anc1, Anc2, Anc3, ttRNH, AncA
	ALL#AM	Core, Strand 5	Anc3, ttRNH
	GIT#WI	Core, Helix B/C	AncB, AncC, AncD
	ALGQHQ	Core, Helix B/C	ecRNH
	STDSQY	Core, Helix B/C	AncC, AncD
FISH Amyloid9	IT#WI	Core, Helix B/C	AncA, AncB, AncC, AncD, ecRNH
	QVEIF	Periphery, Strand 1	AncC, AncD, ecRNH
	DVGYQ	Periphery, Helix E	AncC, AncD
AmylPred10	AAIL	Periphery, Strand 2	Anc1, Anc2, AncA
	V#FH#V	Core, Strand 5	Anc1, Anc2, Anc3, ttRNH
	LMAAIVAL	Core, Helix A	AncB, AncC, AncD, ecRNH
	V#LS	Core, Strand 4	AncC, AncD, ecRNH
	WIH	Core, Helix B/C	AncC, AncD, ecRNH
#- represents a variable amino acid residue
